# Supplementary material for: GeneHancer: genome-wide integration of enhancers and target genes in GeneCards
Source: Database (Oxford). 2017 Apr 17;2017:bax028. doi: 10.1093/database/bax028 (PMC5467550; doi:10.1093/database/bax028)
Supplement: Supplementary Data [file bax028_Supp.zip]

Archive with 5 entries (4 files):
- bax028-suppl_data/
- bax028-suppl_data/GeneHancer Supplementary File.docx
- bax028-suppl_data/Table S4.xlsx
- bax028-suppl_data/Table_S5.xlsx
- bax028-suppl_data/Table_S6.xlsx
