# Supplementary material for: GeneHancer: genome-wide integration of enhancers and target genes in GeneCards
Source: Database (Oxford). 2017 Apr 17;2017:bax028. doi: 10.1093/database/bax028 (PMC5467550; doi:10.1093/database/bax028)
Supplement: Supplementary Data [file bax028_Supp.zip › bax028-suppl_data/Table S4.xlsx]

## Sheet: Sheet1
Literature									GeneHancer					Comparison stats
#	chr	start	end	length, bp	targets	PMIDs	group	type	chr	start	end	length, bp	targets	In_GeneHancer?	Same target	Elite enhancer	Elite gene-enhancer association	Double elite
1	chr1	1157717	1157831	115	MIR200B	24086551	Literature sampling	enhancer	chr1	1156280	1160651	4372	ATAD3C,CDK11A,CPSF3L,ENSG00000228327,ENSG00000230092,ENSG00000237094,ENSG00000268575,ENSG00000269227,GC01P001160,LINC01342,LOC101928895,TMEM88B,TTLL10,TTLL10-AS1,UBE2J2	1	0	1	0	0
2	chr1	7961859	7961859	1	PARK7	18722801	Genomiser	promoter	chr1	7960053	7963286	3234	PARK7,ENSG00000238290,ERRFI1,GC01M007954,LOC100129776,PIR49186,RERE	1	1	0	0	0
3	chr1	9943502	9943503	2	NMNAT1	26316326	Genomiser	5_prime	chr1	9942021	9944372	2352	NMNAT1,CORT,ENSG00000228150,H6PD,KIF1B,LOC102724571,LZIC,PIK3CD-AS2,SPSB1	1	1	0	1	0
4	chr1	11885471	11889433	3963	NPPB	27703156	Heart	enhancer	NaN	NaN	NaN	NaN	NaN	0	0	0	0	0
5	chr1	18632177	18633790	1614	WNT3A	27049830	Literature sampling	enhancer	chr1	18630860	18635450	4591	GC01M018622,MINOS1,PAX7,UBR4	1	0	1	0	0
6	chr1	21509427	21509427	1	ALPL	10679946	Genomiser	5_prime	chr1	21508359	21512758	4400	GC01P021509,GC01P021510,GC01P021551,GC01P021552	1	0	1	0	0
7	chr1	21564170	21564170	1	ALPL	10679946	Genomiser	enhancer	NaN	NaN	NaN	NaN	NaN	0	0	0	0	0
8	chr1	91022191	91022191	1	ZNF644	24991186	Genomiser	5_prime	chr1	91019895	91023439	3545	ZNF644,PIR51118	1	1	0	1	0
9	chr1	112956192	112956192	1	SLC16A1	17701893	Genomiser	5_prime	chr1	112953608	112958408	4801	SLC16A1,AKR7A2P1,AP4B1,AP4B1-AS1,ENSG00000225075,ENSG00000231128,LOC100421402,MOV10,RLIMP2,RSBN1,SLC16A1-AS1	1	1	0	0	0
10	chr1	147748578	147753770	5193	GJA5	27703156	Heart	enhancer	chr1	147750346	147750945	600	GJA5,ENSG00000234190,ENSG00000274415,GJA8,LOC105371230	1	1	0	0	0
									chr1	147748346	147749945	1600	GJA5,ENSG00000234190,ENSG00000274415,GJA8,LOC105371230	1	1	0	0	0
11	chr1	155301467	155301478	12	PKLR	11054094,12393511	Genomiser	promoter	chr1	155299975	155302150	2176	PKLR,CLK2,GBA,GLMP,GON4L,SSR2,UBE2Q1,YY1AP1	1	1	0	0	0
12	chr1	156102512	156107058	4547	LMNA	27703156	Heart	enhancer	chr1	156099943	156108388	8446	LMNA,CLK2,ENSG00000222611,ENSG00000246203,FAM189B,GC01M156123,GON4L,KIAA0907,LAMTOR2,LOC246784,MEF2D,MEX3A,PEAR1,PRCC,RRNAD1,RXFP4,UBQLN4,YY1AP1	1	1	1	1	1
13	chr1	160032009	160032009	1	PIGM	16767100	Genomiser	promoter	chr1	160030424	160032926	2503	PIGM,DCAF8,ENSG00000228606,ENSG00000260766,NCSTN,RAD1P2	1	1	0	0	0
14	chr1	171652619	171652619	1	MYOC	15483649	Genomiser	5_prime	chr1	171652221	171657852	5632	MYOC,LOC105371613,VAMP4	1	1	1	1	1
15	chr1	171652737	171652737	1	MYOC	15483649	Genomiser	promoter	chr1	171652221	171657852	5632	MYOC,LOC105371613,VAMP4	1	1	1	1	1
16	chr1	173917430	173917430	1	SERPINC1	22234719	Genomiser	promoter	NaN	NaN	NaN	NaN	NaN	0	0	0	0	0
17	chr1	204171627	204171705	79	REN	26366736,24497727	Literature sampling	enhancer	chr1	204170933	204173384	2452	REN,ATP2B4,ENSG00000231691,FMOD,GOLT1A,LOC101929441,LOC105371690,PLEKHA6,PRELP	1	1	1	1	1
18	chr1	209802016	209802016	1	IRF6	12219090	Genomiser	5_prime	chr1	209800845	209811184	10340	IRF6,C1orf74,DIEXF,LAMB3,SYT14,TRAF3IP3	1	1	1	1	1
19	chr1	209816133	209816133	1	IRF6	24442519	Genomiser	enhancer	chr1	209814153	209818041	3889	IRF6,C1orf74,DIEXF,LAMB3,LOC101930114,SYT14,TRAF3IP3	1	1	1	1	1
20	chr1	228149860	228149860	1	GJC2	20695017	Genomiser	promoter	chr1	228147835	228152867	5033	GJC2,C1orf145,ENSG00000269890,GC01P228162,OBSCN	1	1	1	1	1
21	chr1	230750693	230754328	3636	AGT	27703156	Heart	enhancer	chr1	230750246	230755655	5410	AGT,CAPN9,COG2,GC01P230769	1	1	1	1	1
22	chr1	236688083	236690415	2333	ACTN2	27703156	Heart	enhancer	chr1	236685329	236695042	9714	ACTN2,MTR	1	1	1	1	1
23	chr2	25164783	25164783	1	POMC	9620771	Genomiser	5_prime	NaN	NaN	NaN	NaN	NaN	0	0	0	0	0
24	chr2	25177361	25177534	174	POMC	15798195	Literature sampling	enhancer	NaN	NaN	NaN	NaN	NaN	0	0	0	0	0
25	chr2	25178597	25179232	636	POMC	15798195	Literature sampling	enhancer	NaN	NaN	NaN	NaN	NaN	0	0	0	0	0
26	chr2	30224806	30226116	1311	LBH	27159840	Literature sampling	enhancer	chr2	30221422	30227770	6349	LBH,ENSG00000231712,YPEL5	1	1	1	1	1
27	chr2	47402967	47402967	1	MSH2	11782355	Genomiser	promoter	chr2	47401830	47404781	2952	MSH2,EPCAM,MSH6,PIR36168,RPL18AP6,RPL36AP15	1	1	0	1	0
28	chr2	47403110	47403110	1	MSH2	11782355	Genomiser	5_prime	chr2	47401830	47404781	2952	MSH2,EPCAM,MSH6,PIR36168,RPL18AP6,RPL36AP15	1	1	0	1	0
29	chr2	71490876	71494083	3208	DYSF	27703156	Heart	enhancer	chr2	71491611	71493196	1586	DYSF,GC02P071578	1	1	0	1	0
30	chr2	86337508	86337511	4	REEP1	18321925	Genomiser	5_prime	NaN	NaN	NaN	NaN	NaN	0	0	0	0	0
31	chr2	127418407	127418412	6	PROC	7592627,10942114	Genomiser	promoter	NaN	NaN	NaN	NaN	NaN	0	0	0	0	0
32	chr2	127418425	127418425	1	PROC	7881411	Genomiser	5_prime	NaN	NaN	NaN	NaN	NaN	0	0	0	0	0
33	chr2	202376527	202376806	280	BMPR2	17641158,19223935	Genomiser	5_prime	chr2	202373283	202380096	6814	BMPR2,ENSG00000273456,FAM117B,GC02P202390	1	1	0	1	0
34	chr2	218660148	218660148	1	BCS1L	19389488	Genomiser	enhancer	chr2	218658535	218660639	2105	BCS1L,AAMP,ANKZF1,CNOT9,CNPPD1,ENSG00000272644,NHEJ1,PLCD4,SLC23A3,SPEG,USP37,ZNF142	1	1	0	0	0
35	chr2	219429150	219432239	3090	DES	27703156	Heart	enhancer	chr2	219430000	219431627	1628	ENSG00000280323,SPEG	1	0	1	0	0
36	chr2	233760205	233760205	1	UGT1A1	26220753	Genomiser	promoter	chr2	233759665	233762276	2612	UGT1A1,ENSG00000224814,MROH2A	1	1	1	0	0
37	chr3	12379690	12379690	1	PPARG	15531525	Genomiser	promoter	NaN	NaN	NaN	NaN	NaN	0	0	0	0	0
38	chr3	36993441	36993521	81	MLH1	12919137,17690979,21840485	Genomiser	5_prime	chr3	36989050	36995061	6012	MLH1,C3orf35,ENSG00000231449,ENSG00000272334,EPM2AIP1,ITGA9,LRRFIP2,TRANK1,UBE2FP1	1	1	0	0	0
39	chr3	38725824	38725824	1	SCN10A,SCN5A	24360055	Literature sampling	enhancer	chr3	38721272	38727071	5800	SCN10A,SCN5A,ENSG00000231243,GORASP1,OXSR1,RNU6-1227P,SNORA6,SNORA62	1	1	1	0	0
40	chr3	48595347	48595347	1	COL7A1	10980546	Genomiser	promoter	chr3	48593562	48601110	7549	COL7A1,DHX30,FCF1P2,MRPS18AP1,NICN1,TMEM89,UQCRC1,WDR6	1	1	1	0	0
41	chr3	52427966	52431115	3150	TNNC1	27703156	Heart	enhancer	chr3	52427966	52431115	3150	TNNC1,GLYCTK,GLYCTK-AS1,GNL3,LOC105377091,MIR135A1,NISCH,NT5DC2,PBRM1,PHF7,SNORD69,WDR82	1	1	1	0	0
42	chr3	128879647	128879647	1	ACAD9	17564966	Genomiser	5_prime	chr3	128877729	128881374	3646	ACAD9,CNBP,EEFSEC,H1FX,H1FX-AS1,IFT122,LOC653712,MBD4,PIR50406,RAB7A,RPL32P3,RPS15AP16	1	1	0	1	0
43	chr3	169765118	169765159	42	TERC	16670076,22323451	Genomiser	promoter	chr3	169763013	169765951	2939	ENSG00000269984,ENSG00000270096,ENSG00000270135,ENSG00000277925,LRRC34,MYNN,PHC3,PIR60567,RPL22P1,SEC62-AS1	1	0	0	0	0
44	chr3	184376290	184376306	17	THPO	9694695,10583217	Genomiser	5_prime	NaN	NaN	NaN	NaN	NaN	0	0	0	0	0
45	chr3	184559277	184559491	215	EPHB3	24707046	Literature sampling	enhancer	chr3	184558781	184560112	1332	EPHB3,EIF2B5-AS1	1	1	0	0	0
46	chr4	89752279	89754280	2002	SNCA	27096366	Literature sampling	enhancer	chr4	89752244	89754969	2726	ENSG00000276542,MMRN1,SNCA-AS1	1	0	1	0	0
47	chr5	1299623	1299736	114	TERT	24174344	Literature sampling	enhancer	NaN	NaN	NaN	NaN	NaN	0	0	0	0	0
48	chr5	14871458	14871458	1	ANKH	12297987	Genomiser	5_prime	chr5	14868048	14873519	5472	ANKH,MIR4637	1	1	0	1	0
49	chr5	36876937	36876938	2	NIPBL	16799922	Genomiser	5_prime	chr5	36873748	36880182	6435	NIPBL,C5orf42,KRT18P31,NADK2-AS1,WDR70	1	1	0	1	0
50	chr5	63962198	63962199	2	HTR1A	21990073	Genomiser	5_prime	NaN	NaN	NaN	NaN	NaN	0	0	0	0	0
51	chr5	112737311	112737311	1	APC	11606402	Genomiser	promoter	chr5	112737058	112738763	1706	APC,CBX3P3,REEP5,YTHDC2	1	1	0	1	0
52	chr5	137694278	137697238	2961	KLHL3	27703156	Heart	enhancer	chr5	137694581	137697162	2582	KLHL3,GC05P137691,GC05P137725,REEP2	1	1	1	0	0
53	chr5	149960981	149960981	1	SLC26A2	10482955	Genomiser	5_prime	chr5	149956321	149962977	6657	SLC26A2,CAMK2A,CARMN,CD74,CSNK1A1,HMGXB3,PDE6A,PDGFRB,RBM22,TCOF1,TIGD6	1	1	1	1	1
54	chr5	173265198	173269966	4769	NKX2-5	27703156	Heart	enhancer	chr5	173268989	173269365	377	NKX2-5,GC05M173255,LOC105377731	1	1	0	0	0
55	chr5	177409584	177409589	6	F12	18832903	Genomiser	promoter	NaN	NaN	NaN	NaN	NaN	0	0	0	0	0
56	chr6	87589959	87589959	1	RARS2	25809939	Genomiser	5_prime	chr6	87587908	87591468	3561	RARS2,GC06P087588,SMIM8,ZNF292	1	1	0	1	0
57	chr6	118548219	118548260	42	PLN	12705874,18241046	Genomiser	promoter	NaN	NaN	NaN	NaN	NaN	0	0	0	0	0
58	chr6	136822621	136822621	1	PEX7	12325024	Genomiser	5_prime	chr6	136821816	136823560	1745	PEX7,BCLAF1,ENSG00000277822	1	1	0	1	0
59	chr6	138230038	138230039	2	TNFAIP3	26821284	Literature sampling	enhancer	NaN	NaN	NaN	NaN	NaN	0	0	0	0	0
60	chr6	151658350	151658490	141	ESR1	24339902	Literature sampling	enhancer	chr6	151658206	151658355	150	ESR1,GC06P151669,HSPA8P15	1	1	0	0	0
61	chr7	30963945	30963945	1	GHRHR	11875102	Genomiser	promoter	NaN	NaN	NaN	NaN	NaN	0	0	0	0	0
62	chr7	99794684	99795584	901	CYP3A4	14742674	Literature sampling	enhancer	chr7	99794514	99795908	1395	CYP3A4,CYP3A137P,CYP3A43	1	1	1	0	0
63	chr7	107660756	107660756	1	SLC26A4	17503324	Genomiser	5_prime	NaN	NaN	NaN	NaN	NaN	0	0	0	0	0
64	chr7	117479283	117479930	648	CFTR	7540587,10200050,10204861	Genomiser	promoter	chr7	117478346	117482316	3971	CFTR,ENSG00000237974	1	1	1	0	0
65	chr7	150962898	150966344	3447	KCNH2	27703156	Heart	enhancer	chr7	150959158	150963887	4730	KCNH2,ABCB8,AOC1,ATG9B,ENSG00000243433,ENSG00000244151,LOC105375567,NUB1,SLC4A2	1	1	1	1	1
66	chr7	151686256	151690588	4333	PRKAG2	27703156	Heart	enhancer	chr7	151685934	151691317	5384	PRKAG2,ENSG00000244151,GC07M151668,GC07M151708,LOC644090,PIR46081,RHEB,SLC4A2	1	1	1	0	0
67	chr7	151692799	151697992	5194	PRKAG2	27703156	Heart	enhancer	chr7	151691935	151698056	6122	PRKAG2,ENSG00000243433,GC07M151668,GC07M151708,KMT2C,PIR46081	1	1	1	1	1
68	chr7	156268812	156268812	1	SHH	18836447	Genomiser	enhancer	NaN	NaN	NaN	NaN	NaN	0	0	0	0	0
69	chr7	156791137	156792169	1033	SHH	12837695,17152067,17300748,18463159,19519794,19847792,20068592,20569257,22495965,22903933,24777739,25382487	Genomiser	enhancer	chr7	156791164	156791842	679	GC07M156670,GC07P156873	1	0	0	0	0
70	chr8	11474238	11474238	1	BLK	19667185	Genomiser	enhancer	chr8	11472877	11477987	5111	ENSG00000255310,FAM167A,LOC105379241,PIR35143	1	0	0	0	0
71	chr8	11699806	11703497	3692	GATA4	27703156	Heart	enhancer	chr8	11696903	11721978	25076	GATA4,BLK,C8orf49,ENSG00000238460,ENSG00000255310,ENSG00000255354,ENSG00000255518,FAM167A,LOC101929290,LOC101929490,LOC105379241,PINX1	1	1	1	1	1
72	chr8	11703278	11703891	614	GATA4	22500510	Genomiser	promoter	chr8	11696903	11721978	25076	GATA4,BLK,C8orf49,ENSG00000238460,ENSG00000255310,ENSG00000255354,ENSG00000255518,FAM167A,LOC101929290,LOC101929490,LOC105379241,PINX1	1	1	1	1	1
73	chr8	11739275	11744047	4773	GATA4	27703156	Heart	enhancer	chr8	11741739	11744959	3221	C8orf49,ENSG00000269918,ENSG00000269954,FDFT1,LOC101929490,LOC105379241,NEIL2	1	0	0	0	0
									chr8	11739572	11739721	150	C8orf49,ENSG00000238460,LOC101929290,LOC101929490,PINX1,RPS3AP34	1	0	0	0	0
74	chr8	19939160	19939200	41	LPL	9017514	Genomiser	5_prime	NaN	NaN	NaN	NaN	NaN	0	0	0	0	0
75	chr8	22283112	22283747	636	PHYHIP	27248499	Literature sampling	enhancer	chr8	22281996	22284195	2200	PIWIL2,SLC39A14	1	0	0	0	0
76	chr8	25425521	25426580	1060	GNRH1	27389022	Literature sampling	enhancer	NaN	NaN	NaN	NaN	NaN	0	0	0	0	0
77	chr8	41797609	41797611	3	ANK1	20479128	Genomiser	5_prime	chr8	41790934	41800529	9596	ANK1,ENSG00000254165,GC08M041760,GINS4,IKBKB,KAT6A,LOC102723729,LOC105379392,NKX6-3	1	1	1	1	1
78	chr8	41797646	41797742	97	ANK1	8640229	Genomiser	promoter	chr8	41790934	41800529	9596	ANK1,ENSG00000254165,GC08M041760,GINS4,IKBKB,KAT6A,LOC102723729,LOC105379392,NKX6-3	1	1	1	1	1
79	chr9	21096071	21098193	2123	IFNB1	25348400	Literature sampling	enhancer	chr9	21094435	21097590	3156	IFNB1,FOCAD,GC09P021108,HACD4,IFNWP4	1	1	1	0	0
80	chr9	21974861	21974861	1	CDKN2A	9916806	Genomiser	5_prime	chr9	21974247	21975683	1437	CDKN2A,CDKN2A-AS1,CDKN2B,ENSG00000265194,ERVFRD-3,GC09M021977,MTAP,PIR47863,TUBB8P1,UBA52P6	1	1	0	0	0
81	chr9	35657920	35658035	116	RMRP	11207361,21063072	Genomiser	enhancer	chr9	35656031	35665899	9869	ARHGEF39,CCDC107,CCL21,CD72,CLTA,DNAJB5,FANCG,NPR2,PIGO,RECK,RGP1,RN7SL22P,RNF38,TESK1,TLN1,TPM2,UNC13B,VCP,YBX1P10	1	0	1	0	0
82	chr9	35658017	35658017	1	RMRP	17937437	Genomiser	promoter	chr9	35656031	35665899	9869	ARHGEF39,CCDC107,CCL21,CD72,CLTA,DNAJB5,FANCG,NPR2,PIGO,RECK,RGP1,RN7SL22P,RNF38,TESK1,TLN1,TPM2,UNC13B,VCP,YBX1P10	1	0	1	0	0
83	chr9	37422746	37422748	3	GRHPR	25410531	Genomiser	5_prime	chr9	37421689	37424972	3284	GRHPR,CHCHD4P3	1	1	0	1	0
84	chr9	101435912	101435912	1	ALDOB	20882353	Genomiser	promoter	chr9	101430945	101451831	20887	ALDOB,BAAT,LOC105376184,MRPL50,RNF20,TMEM246,TMEM246-AS1,ZNF189	1	1	1	1	1
85	chr9	113275629	113275647	19	PRPF4	24419317	Genomiser	5_prime	chr9	113274305	113276814	2510	PRPF4,CDC26,FKBP15,GC09P113959,PIR61584,PTBP3,RGS3,RPL32P22,SLC31A2,WDR31	1	1	1	1	1
86	chr10	23219376	23219517	142	PTF1A	24212882	Genomiser	enhancer	NaN	NaN	NaN	NaN	NaN	0	0	0	0	0
87	chr10	27100442	27100460	19	ANKRD26	21211618,21467542	Genomiser	5_prime	chr10	27099355	27101563	2209	ANKRD26,GC10M027087,LINC00202-1,MASTL	1	1	0	1	0
88	chr10	69315762	69315762	1	HK1	19608687	Genomiser	promoter	chr10	69315097	69322298	7202	HK1,C10orf35,CCAR1,DDX21,DDX50,ENSG00000221774,ENSG00000231748,HKDC1,HNRNPH3,MIR1254-1,RPL26P27,RPS15AP28,TYSND1	1	1	1	1	1
89	chr10	73964099	73967969	3871	VCL	27703156	Heart	enhancer	chr10	73964454	73970299	5846	VCL,ADK,ANXA7,AP3M1,BMS1P4,C10orf55,CAMK2G,DNAJC9,DUSP8P5,ECD,ENSG00000229990,ENSG00000242288,ENSG00000271816,ENSG00000272140,ENSG00000272630,GC10M073941,GLUD1P3,NDST2,PLAU,SEC24C,ZSWIM8,ZSWIM8-AS1	1	1	1	1	1
90	chr10	86684072	86689569	5498	LDB3	27703156	Heart	enhancer	chr10	86686643	86689429	2787	LDB3,BMPR1A,GC10M086714,OPN4	1	1	1	0	0
									chr10	86683114	86685908	2795	LDB3,BMPR1A,GC10M086714,OPN4	1	1	1	0	0
91	chr10	87863608	87863705	98	PTEN	17847000	Genomiser	promoter	chr10	87860244	87869229	8986	PTEN,ENSG00000224745,FAM35A,KLLN,MMRN2,NUTM2A-AS1	1	1	0	0	0
92	chr10	125816702	125816722	21	UROS	11254675	Genomiser	promoter	chr10	125816672	125816821	150	EDRF1,ENSG00000215972,MIR4484,MMP21	1	0	0	0	0
93	chr11	299504	299504	1	IFITM5	22863190	Genomiser	5_prime	NaN	NaN	NaN	NaN	NaN	0	0	0	0	0
94	chr11	2161189	2161189	1	INS	20133622	Genomiser	5_prime	NaN	NaN	NaN	NaN	NaN	0	0	0	0	0
95	chr11	2161302	2161337	36	INS	20133622	Genomiser	promoter	NaN	NaN	NaN	NaN	NaN	0	0	0	0	0
96	chr11	2171855	2171857	3	TH	17696123	Genomiser	promoter	NaN	NaN	NaN	NaN	NaN	0	0	0	0	0
97	chr11	5227027	5227064	38	HBB	1536956,7803275,8562944,14687034,18473240	Genomiser	5_prime	NaN	NaN	NaN	NaN	NaN	0	0	0	0	0
98	chr11	5227096	5227161	66	HBB	1428943,1634236,1729892,1986379,2018842,2458145,2741940,3002527,3382401,6280057,7076659,16732578,17516066,21801233,26554738	Genomiser	promoter	NaN	NaN	NaN	NaN	NaN	0	0	0	0	0
99	chr11	5249971	5249974	4	HBG1	1704803,3181130	Genomiser	promoter	NaN	NaN	NaN	NaN	NaN	0	0	0	0	0
100	chr11	5250053	5250053	1	HBG1	2423160	Genomiser	enhancer	NaN	NaN	NaN	NaN	NaN	0	0	0	0	0
101	chr11	5254895	5254895	1	HBG2	10335983	Genomiser	enhancer	NaN	NaN	NaN	NaN	NaN	0	0	0	0	0
102	chr11	5254956	5254983	28	HBG2	2441598,6208955	Genomiser	promoter	NaN	NaN	NaN	NaN	NaN	0	0	0	0	0
103	chr11	5275850	5291371	15522	HBB	11895428	Literature sampling	enhancer	chr11	5284956	5286758	1803	HBB,ENSG00000221031,ENSG00000224091,GC11M005283,HBBP1,HBD,HBG1,LCRB,OR51B5,OR51V1	1	1	1	0	0
									chr11	5274090	5276618	2529	HBB,ENSG00000221031,ENSG00000279346,GC11M005280,HBBP1,HBD,HBG1,HBG2,OR51B4,OR51V1	1	1	1	1	1
									chr11	5287090	5290489	3400	HBB,ENSG00000221031,ENSG00000224091,FAM160A2,GC11M005283,HBBP1,HBD,HBG1,HBG2,LCRB,OR51M1,OR51V1,OR52A4P	1	1	1	0	0
									chr11	5279490	5282339	2850	HBB,ENSG00000221031,ENSG00000279346,FAM160A2,GC11M005280,HBD,HBG1,HBG2,OR51B4,TRIM22,TRIM68	1	1	1	1	1
									chr11	5278090	5278489	400	HBB,ENSG00000221031,ENSG00000279346,GC11M005280,HBBP1,HBD,HBG1,OR51B4	1	1	0	0	0
									chr11	5278833	5278996	164	HBB,ENSG00000221031,ENSG00000279346,GC11M005280,HBBP1,HBD,HBG1,HBG2,OR51B4	1	1	0	1	0
104	chr11	17388225	17388225	1	KCNJ11	15579781	Genomiser	promoter	NaN	NaN	NaN	NaN	NaN	0	0	0	0	0
105	chr11	17476966	17476966	1	ABCC8	15579781	Genomiser	promoter	NaN	NaN	NaN	NaN	NaN	0	0	0	0	0
106	chr11	19206385	19210096	3712	CSRP3	27703156	Heart	enhancer	NaN	NaN	NaN	NaN	NaN	0	0	0	0	0
107	chr11	31664397	31664397	1	PAX6	24290376	Genomiser	enhancer	chr11	31663809	31665336	1528	ENSG00000281686,GC11P031684,IMMP1L	1	0	0	0	0
108	chr11	57597582	57597582	1	SERPING1	8755917	Genomiser	5_prime	chr11	57596540	57599481	2942	SERPING1,GC11P057633,RTN4RL2,SLC43A1,SMTNL1,UBE2L6	1	1	1	1	1
109	chr11	61967589	61967589	1	FTH1	11389486	Genomiser	5_prime	chr11	61960735	61977112	16378	AHNAK,B3GAT3,BEST1,CPSF7,EML3,ENSG00000267811,ENSG00000269176,GANAB,INTS5,LOC399900,LRRN4CL,METTL12,MTA2,NXF1,PIR56238,RAB3IL1,RN7SL23P,SNHG1,SNORA57,STX5,TAF6L,TMEM138,TMEM179B,TTC9C,UBXN1,VPS37C	1	0	1	0	0
110	chr11	67482888	67482890	3	AIP	20506337	Genomiser	enhancer	chr11	67482216	67488518	6303	AIP,ALDH3B2,BBS1,CARNS1,CLCF1,CORO1B,ENSG00000179038,ENSG00000258297,FAM86C2P,GC11P067486,KDM2A,KMT5B,LRP5,NUDT8,PPP6R3,PTPRCAP,RAD9A,RBM14,RBM4,RPS6KB2,TCIRG1,UNC93B1	1	1	1	1	1
111	chr11	88337727	88337727	1	CTSC	23108224	Genomiser	5_prime	chr11	88334784	88339194	4411	CTSC,GAPDHP70,GC11M088197	1	1	1	1	1
112	chr11	116837649	116837649	1	APOA1	9974418	Genomiser	promoter	chr11	116825129	116841682	16554	APOA1,APOA1-AS,APOA4,APOA5,APOC3,BUD13,ENSG00000224077,GC11P116832,GC11P116833,LOC105369514,LOC653303,PCSK7,RNF214,SIK3,TAGLN,ZPR1	1	1	1	1	1
113	chr11	119084878	119084879	2	HMBS	11071386	Genomiser	5_prime	chr11	119084249	119086408	2160	HMBS,GC11M119097,VPS11	1	1	0	1	0
114	chr12	12717385	12717814	430	CDKN1B	22129891,23555276	Genomiser	5_prime	chr12	12713282	12727320	14039	CDKN1B,APOLD1,BORCS5,DUSP16,ENSG00000256306,ENSG00000275560,FAM234B,GPR19,LOC105369663,MANSC1	1	1	1	0	0
115	chr12	14977984	14977984	1	PDE6H	15629837	Genomiser	5_prime	NaN	NaN	NaN	NaN	NaN	0	0	0	0	0
116	chr12	114266710	114266710	1	TBX5	22543974	Genomiser	enhancer	NaN	NaN	NaN	NaN	NaN	0	0	0	0	0
117	chr12	120978486	120978645	160	HNF1A	9313764,10333057,10649494,22413961	Genomiser	promoter	chr12	120977075	120985314	8240	ACADS,COQ5,ENSG00000272849,HNF1A-AS1,MLEC,P2RX4,PIR58211,SPPL3	1	0	1	0	0
118	chr13	20193019	20193019	1	GJB2	17660464	Genomiser	promoter	NaN	NaN	NaN	NaN	NaN	0	0	0	0	0
119	chr13	48303715	48303724	10	RB1	1881452,17096365	Genomiser	promoter	chr13	48302221	48306155	3935	RB1,GC13M048317,MED4-AS1,PPP1R26P1	1	1	0	0	0
120	chr13	52011415	52011470	56	ATP7B	9199563,20931554	Genomiser	5_prime	chr13	52009849	52013635	3787	ATP7B,ALG11,FABP5P2,HNRNPA1L2,INTS6,MRPS31P4,NEK3,TPTE2P2	1	1	0	1	0
121	chr13	52011547	52011547	1	ATP7B	20931554	Genomiser	promoter	chr13	52009849	52013635	3787	ATP7B,ALG11,FABP5P2,HNRNPA1L2,INTS6,MRPS31P4,NEK3,TPTE2P2	1	1	0	1	0
122	chr13	60163938	60163938	1	DIAPH3	20624953	Genomiser	promoter	chr13	60161365	60166382	5018	DIAPH3,DIAPH3-AS1,DIAPH3-AS2,TDRD3	1	1	0	1	0
123	chr13	113105748	113105810	63	F7	8978290,9716591,11110717,12888866	Genomiser	promoter	chr13	113105167	113106302	1136	F7,GC13P113090,GC13P113091,MCF2L	1	1	0	1	0
124	chr14	36660831	36660831	1	PAX9	21443745	Genomiser	5_prime	NaN	NaN	NaN	NaN	NaN	0	0	0	0	0
125	chr14	54902685	54902685	1	GCH1	10825351	Genomiser	5_prime	chr14	54900413	54903631	3219	GCH1,FDPSP3,GC14P054902	1	1	0	0	0
126	chr14	73136373	73136374	2	PSEN1	20194882	Genomiser	promoter	chr14	73135818	73138240	2423	PSEN1,ELMSAN1,ENSG00000258695,ENSG00000259109,LOC100420966,LOC101928123,PAPLN,RBM25,ZFYVE1,ZNF410	1	1	0	0	0
127	chr14	75980923	75980923	1	TGFB3	15639475	Genomiser	5_prime	chr14	75979315	75983460	4146	TGFB3,ENSG00000258740,ENSG00000258876,GPATCH2L,IFT43	1	1	0	1	0
128	chr14	75993295	75997277	3983	TGFB3	27703156	Heart	enhancer	chr14	75992685	75996939	4255	TGFB3,FLVCR2,IFT43,LOC100506576,TTLL5	1	1	1	0	0
129	chr15	65085331	65089080	3750	IGDCC3	27049830	Literature sampling	enhancer	chr15	65085331	65090838	5508	ENSG00000281328,LOC105370862,RASL12,UBAP1L	1	0	1	0	0
130	chr15	73374265	73378517	4253	HCN4	27703156	Heart	enhancer	NaN	NaN	NaN	NaN	NaN	0	0	0	0	0
131	chr16	159710	159710	1	HBA2	16728641	Genomiser	enhancer	NaN	NaN	NaN	NaN	NaN	0	0	0	0	0
132	chr16	53786615	53786615	1	IRX3	26271004	Literature sampling	enhancer	NaN	NaN	NaN	NaN	NaN	0	0	0	0	0
133	chr16	56961884	56961884	1	CETP	11397708	Genomiser	promoter	chr16	56960544	56962794	2251	CETP,GC16M056954,HERPUD1,NLRC5	1	1	1	0	0
134	chr17	3636418	3636426	9	CTNS	11505338	Genomiser	promoter	chr17	3634583	3637455	2873	CTNS,EMC6,ENSG00000262304,LOC100422717,LOC105371492,MYBBP1A,NCBP3,RN7SL608P,TAX1BP3	1	1	0	0	0
135	chr17	4903158	4903159	2	CHRNE	10211467,10382905	Genomiser	promoter	chr17	4898311	4904315	6005	CHRNE,C17orf107,GP1BA,LOC101928000,RNF167,SPAG7,ZFP3	1	1	1	1	1
136	chr17	44001600	44001600	1	NAGS	21681857	Genomiser	promoter	chr17	43999747	44008802	9056	NAGS,ASB16-AS1,DHX8,ENSG00000267002,ENSG00000267394,G6PC3,GC17P043983,GPATCH8,TMEM101,TMUB2	1	1	1	1	1
137	chr17	68512458	68512458	1	PRKAR1A	12424709	Genomiser	5_prime	chr17	68508896	68515808	6913	PRKAR1A,BPTF,ENSG00000267009,ENSG00000267731,GC17P068532,LOC100421166,LOC105371872,NOL11,SLC16A6,SNRPGP4,WIPI1	1	1	1	1	1
138	chr17	70680162	70680162	1	SOX9	19234473	Genomiser	enhancer	NaN	NaN	NaN	NaN	NaN	0	0	0	0	0
139	chr17	77320193	77320193	1	SEPT9	16186812	Genomiser	5_prime	chr17	77318111	77328365	10255	SEPT9,ENSG00000200651,GC17M077375,LOC105371907,METTL23,MFSD11,MGAT5B,MXRA7	1	1	1	1	1
140	chr18	31486196	31490343	4148	DSG2	27703156	Heart	enhancer	chr18	31485539	31492063	6525	DSG1-AS1,DSG3,ENSG00000266521	1	0	1	0	0
141	chr18	79988580	79988614	35	TXNL4A	25434003	Genomiser	promoter	chr18	79986343	79989801	3459	TXNL4A,ENSG00000267127,HSBP1L1,PARD6G-AS1,RBFA,RBFADN	1	1	0	1	0
142	chr19	11089355	11089413	59	LDLR	7937987,8589690,9610768,10484771	Genomiser	promoter	chr19	11086851	11097889	11039	LDLR,ACP5,C19orf38,CCDC159,DNM2,DNMT1,DOCK6,EIF3G,ILF3,KRI1,MIR1181,MIR6886,PRKCSH,QTRT1,RAVER1,RN7SL192P,S1PR2,TYK2,ZNF439,ZNF627,ZNF700,ZNF823	1	1	1	1	1
143	chr19	11089396	11089448	53	LDLR	11792717,14616764,15303010,17625505,21538688,25248394	Genomiser	5_prime	chr19	11086851	11097889	11039	LDLR,ACP5,C19orf38,CCDC159,DNM2,DNMT1,DOCK6,EIF3G,ILF3,KRI1,MIR1181,MIR6886,PRKCSH,QTRT1,RAVER1,RN7SL192P,S1PR2,TYK2,ZNF439,ZNF627,ZNF700,ZNF823	1	1	1	1	1
144	chr19	35282553	35282553	1	HAMP	15198949	Genomiser	5_prime	NaN	NaN	NaN	NaN	NaN	0	0	0	0	0
145	chr19	38647170	38647171	2	ACTN4	19666657	Genomiser	promoter	chr19	38647001	38672584	25584	ACTN4,ACP7,C19orf33,CAPN12,CATSPERG,ENSG00000229481,ENSG00000267152,ENSG00000267892,ENSG00000269486,FAM98C,FBXO17,GC19P038675,LGALS7,LGALS7B,PAK4,SPINT2,YIF1B,ZFP30,ZNF573	1	1	1	1	1
146	chr19	38647712	38647712	1	ACTN4	19666657	Genomiser	5_prime	chr19	38647001	38672584	25584	ACTN4,ACP7,C19orf33,CAPN12,CATSPERG,ENSG00000229481,ENSG00000267152,ENSG00000267892,ENSG00000269486,FAM98C,FBXO17,GC19P038675,LGALS7,LGALS7B,PAK4,SPINT2,YIF1B,ZFP30,ZNF573	1	1	1	1	1
147	chr19	44945961	44945961	1	APOC2	9017511	Genomiser	promoter	chr19	44945053	44946846	1794	APOC2,APOC4,APOC4-APOC2,APOE,CLPTM1	1	1	0	0	0
148	chr19	48965093	48965093	1	FTL	19254706	Genomiser	promoter	chr19	48958858	48969153	10296	FTL,ALDH16A1,BAX,BCAT2,C19orf68,CA11,CD37,CPT1C,CYTH2,DBP,ENSG00000197813,ENSG00000267896,ENSG00000267898,ENSG00000268047,ENSG00000268093,ENSG00000268157,ENSG00000268636,GRIN2D,GRWD1,GYS1,HRC,HSD17B14,IRF3,IZUMO1,KCNJ14,KDELR1,LIN7B,LMTK3,LOC105372430,NUCB1,NUCB1-AS1,PIH1D1,PLEKHA4,PNKP,PPFIA3,PPP1R15A,PRR12,PTOV1,PTOV1-AS2,RASIP1,RCN3,RPL13A,RPL18,RPS11,RPS9P4,RRAS,RUVBL2,SCAF1,SEC1P,SNORD32A,SN…	1	1	1	1	1
149	chr19	48965322	48965365	44	FTL	7492760,9226182,9414313,10759702,11238302,12200611,12670350,12730114,14662596,15223007,15234655,15690351,16395671,16900584,19887780,20578964,21410535,23421845	Genomiser	5_prime	chr19	48958858	48969153	10296	FTL,ALDH16A1,BAX,BCAT2,C19orf68,CA11,CD37,CPT1C,CYTH2,DBP,ENSG00000197813,ENSG00000267896,ENSG00000267898,ENSG00000268047,ENSG00000268093,ENSG00000268157,ENSG00000268636,GRIN2D,GRWD1,GYS1,HRC,HSD17B14,IRF3,IZUMO1,KCNJ14,KDELR1,LIN7B,LMTK3,LOC105372430,NUCB1,NUCB1-AS1,PIH1D1,PLEKHA4,PNKP,PPFIA3,PPP1R15A,PRR12,PTOV1,PTOV1-AS2,RASIP1,RCN3,RPL13A,RPL18,RPS11,RPS9P4,RRAS,RUVBL2,SCAF1,SEC1P,SNORD32A,SN…	1	1	1	1	1
150	chr19	50850753	50852922	2170	AR	24778216	Literature sampling	enhancer	NaN	NaN	NaN	NaN	NaN	0	0	0	0	0
151	chr20	2470762	2470762	1	SNRPB	25047197	Genomiser	5_prime	chr20	2468297	2471780	3484	SNRPB,GC20M002464,ITPA,NOP56,SNORD119,UBOX5,VPS16,ZNF343	1	1	0	1	0
152	chr20	6122775	6122775	1	FERMT1	25156791	Genomiser	5_prime	chr20	6121405	6124251	2847	FERMT1,GC20M006119	1	1	0	1	0
153	chr20	33421818	33425379	3562	SNTA1	27703156	Heart	enhancer	chr20	33421973	33425315	3343	CBFA2T2,CDK5RAP1,PIR51053	1	0	1	0	0
154	chr20	44355624	44355669	46	HNF4A	11590126,12235114,20546279	Genomiser	promoter	chr20	44350562	44358613	8052	ENSG00000201363,GC20P044356,LOC105372629,OSER1,OSER1-AS1,SRSF6	1	0	1	0	0
155	chr22	35371662	35372431	770	HMOX1	25404134	Literature sampling	enhancer	chr22	35370955	35374154	3200	HMOX1,APOL6,ENSG00000282041,ENSG00000282602,MCM5,TOM1	1	1	1	0	0
156	chrX	37780009	37780014	6	CYBB	8083361,9600921	Genomiser	promoter	chrX	37779608	37780370	763	CYBB,XK	1	1	0	0	0
157	chrX	38352331	38352331	1	OTC	20127982	Genomiser	promoter	chrX	38350732	38359077	8346	OTC,RPGR,TDGF1P1	1	1	0	0	0
158	chrX	50069446	50069446	1	CLCN5	19673950	Genomiser	5_prime	chrX	50066316	50070021	3706	ENSG00000270012,GC0XP050024,PYY3	1	0	0	0	0
159	chrX	55028202	55028202	1	ALAS2	23935018	Genomiser	enhancer	NaN	NaN	NaN	NaN	NaN	0	0	0	0	0
160	chrX	55031184	55031184	1	ALAS2	12663458	Genomiser	promoter	NaN	NaN	NaN	NaN	NaN	0	0	0	0	0
161	chrX	71111644	71111644	1	IL2RG	26525228	Genomiser	enhancer	chrX	71100834	71114236	13403	IL2RG,CXorf65,SNX12	1	1	1	0	0
162	chrX	71223179	71223335	157	GJB1	8757034,15470753,16373087,21504505	Genomiser	promoter	NaN	NaN	NaN	NaN	NaN	0	0	0	0	0
163	chrX	101386056	101386056	1	BTK	9545398	Genomiser	enhancer	chrX	101383668	101387160	3493	BTK,ARMCX3,TIMM8A	1	1	1	1	1
164	chrX	101386224	101386224	1	BTK	9445504	Genomiser	5_prime	chrX	101383668	101387160	3493	BTK,ARMCX3,TIMM8A	1	1	1	1	1
165	chrX	106007977	106007977	1	SERPINA7	25361180	Genomiser	enhancer	NaN	NaN	NaN	NaN	NaN	0	0	0	0	0
166	chrX	124346334	124346334	1	SH2D1A	9771704	Genomiser	5_prime	chrX	124341289	124349923	8635	SH2D1A,ENSG00000226532,GC0XM124376,STAG2	1	1	1	0	0
167	chrX	136648058	136648058	1	CD40LG	17244160	Genomiser	promoter	NaN	NaN	NaN	NaN	NaN	0	0	0	0	0
168	chrX	139530710	139530731	22	F9	1631558,1733855,3416069,7633432,8324220,23472758,24138812	Genomiser	promoter	NaN	NaN	NaN	NaN	NaN	0	0	0	0	0
169	chrX	139530741	139530748	8	F9	2917196,24138812	Genomiser	5_prime	NaN	NaN	NaN	NaN	NaN	0	0	0	0	0
170	chrX	147911848	147911926	79	FMR1	20799337	Genomiser	promoter	chrX	147908753	147919042	10290	FMR1,FMR1-AS1,FMR1-IT1	1	1	1	0	0
171	chrX	153971810	153971810	1	HCFC1	23000143	Genomiser	promoter	chrX	153965500	153975531	10032	HCFC1,ABCD1,ARHGAP4,DKC1,DNASE1L1,EMD,HCFC1-AS1,MECP2,RENBP,SLC10A3,SNORA56,SNORA70,TAZ,TMEM187	1	1	1	0	0
172	chrX	154762824	154762824	1	DKC1	11379875	Genomiser	5_prime	chrX	154760889	154765267	4379	DKC1,GC0XP154770,GC0XP154771,SLC10A3,SNORA56,SNORA70	1	1	0	1	0
173	chrX	155022664	155022771	108	F8	16972227	Genomiser	5_prime	NaN	NaN	NaN	NaN	NaN	0	0	0	0	0
174	chrX	155022770	155022809	40	F8	19422439,22136525,24372689	Genomiser	promoter	NaN	NaN	NaN	NaN	NaN	0	0	0	0	0
175	chrY	2787678	2787678	1	SRY	9452083	Genomiser	enhancer	chrY	2786480	2787720	1241	SRY,RNU6-1334P	1	1	1	0	0
