# Supplementary material for: GeneHancer: genome-wide integration of enhancers and target genes in GeneCards
Source: Database (Oxford). 2017 Apr 17;2017:bax028. doi: 10.1093/database/bax028 (PMC5467550; doi:10.1093/database/bax028)
Supplement: Supplementary Data [file bax028_Supp.zip › bax028-suppl_data/Table_S5.xlsx]

## Sheet: Sheet1
#accession	biosample	biosample type	file name	description
ENCSR876ZYU	muscle of trunk	tissue	/files/ENCFF468LNN/	Enhancer-like regions using DNase and H3K27ac for muscle of trunk
ENCSR776MGP	mammary epithelial cell	primary cell	/files/ENCFF778PVS/	Enhancer-like regions using DNase and H3K27ac for mammary epithelial cell
ENCSR490PJT	foreskin fibroblast	primary cell	/files/ENCFF184FIQ/	Enhancer-like regions using DNase and H3K27ac for foreskin fibroblast (REMC E056 skin02)
ENCSR681HHJ	foreskin melanocyte	primary cell	/files/ENCFF361PUV/	Enhancer-like regions using DNase and H3K27ac for foreskin melanocyte
ENCSR755KBI	neuronal stem cell	stem cell	/files/ENCFF564UIF/	Enhancer-like regions using DNase and H3K27ac for neuronal stem cell
ENCSR110JJS	H1-hESC	stem cell	/files/ENCFF045BVO/	Enhancer-like regions using DNase and H3K27ac for H1-hESC (Homo sapiens, embryonic male)
ENCSR580CJW	GM12878	immortalized cell line	/files/ENCFF811LAE/	Enhancer-like regions using DNase and H3K27ac for GM12878
ENCSR728ESS	large intestine	tissue	/files/ENCFF978UAS/	Enhancer-like regions using DNase and H3K27ac for large intestine
ENCSR378TPC	placenta	tissue	/files/ENCFF447DLF/	Enhancer-like regions using DNase and H3K27ac for placenta
ENCSR561JCF	CD14-positive monocyte	primary cell	/files/ENCFF571FTH/	Enhancer-like regions using DNase and H3K27ac for CD14-positive monocyte
ENCSR580PGU	natural killer cell	primary cell	/files/ENCFF576QRP/	Enhancer-like regions using DNase and H3K27ac for natural killer cell
ENCSR893CEW	adrenal gland	tissue	/files/ENCFF952DET/	Enhancer-like regions using DNase and H3K27ac for adrenal gland
ENCSR259HGS	small intestine	tissue	/files/ENCFF002OVB/	Enhancer-like regions using DNase and H3K27ac for small intestine from Roadmap E109
ENCSR148VIV	MCF-7	immortalized cell line	/files/ENCFF628NUN/	Enhancer-like regions using DNase and H3K27ac for MCF-7
ENCSR474VHC	small intestine	tissue	/files/ENCFF169ILY/	Enhancer-like regions using DNase and H3K27ac for small intestine (Homo sapiens, fetal, 108 day) from Roadmap E085
ENCSR964LWN	pancreas	tissue	/files/ENCFF154VRY/	Enhancer-like regions using DNase and H3K27ac for pancreas
ENCSR364PRR	H1-hESC	stem cell	/files/ENCFF420ZAT/	Enhancer-like regions using DNase and H3K27ac for H1-hESC (Homo sapiens, embryonic male) from Roadmap
ENCSR300LHD	keratinocyte	primary cell	/files/ENCFF617MXK/	Enhancer-like regions using DNase and H3K27ac for keratinocyte
ENCSR281IRC	T-cell	primary cell	/files/ENCFF471GXC/	Enhancer-like regions using DNase and H3K27ac for T-cell
ENCSR730OQL	H9	stem cell	/files/ENCFF034HOE/	Enhancer-like regions using DNase and H3K27ac for H9
ENCSR748IBM	fibroblast of lung	primary cell	/files/ENCFF800PBK/	Enhancer-like regions using DNase and H3K27ac for fibroblast of lung
ENCSR267LGF	stomach	tissue	/files/ENCFF605WXQ/	Enhancer-like regions using DNase and H3K27ac for stomach (Homo sapiens, adult, 34 year) from Roadmap E094
ENCSR459VKX	fibroblast of dermis	primary cell	/files/ENCFF948PCE/	Enhancer-like regions using DNase and H3K27ac for fibroblast of dermis
ENCSR906UAB	psoas muscle	tissue	/files/ENCFF690YPD/	Enhancer-like regions using DNase and H3K27ac for psoas muscle
ENCSR139FKE	female gonad	tissue	/files/ENCFF550JQT/	Enhancer-like regions using DNase and H3K27ac for female gonad
ENCSR871EJM	foreskin fibroblast	primary cell	/files/ENCFF401PBV/	Enhancer-like regions using DNase and H3K27ac for foreskin fibroblast (REMC E055 skin01)
ENCSR840KOW	astrocyte	primary cell	/files/ENCFF923PCG/	Enhancer-like regions using DNase and H3K27ac for astrocyte
ENCSR760VCE	iPS DF 19.11	induced pluripotent stem cell line	/files/ENCFF998VGN/	Enhancer-like regions using DNase and H3K27ac for iPS DF 19.11
ENCSR849DDZ	Panc1	immortalized cell line	/files/ENCFF685BKL/	Enhancer-like regions using DNase and H3K27ac for Panc1
ENCSR803WRQ	HCT116	immortalized cell line	/files/ENCFF417OLY/	Enhancer-like regions using DNase and H3K27ac for HCT116
ENCSR449TXM	mesendoderm	in vitro differentiated cells	/files/ENCFF031NTY/	Enhancer-like regions using DNase and H3K27ac for mesendoderm
ENCSR083ZZU	K562	immortalized cell line	/files/ENCFF687ZGE/	Enhancer-like regions using DNase and H3K27ac for K562
ENCSR825XEH	HeLa-S3	immortalized cell line	/files/ENCFF192RIK/	Enhancer-like regions using DNase and H3K27ac for HeLa-S3
ENCSR155YJQ	skeletal muscle myoblast	primary cell	/files/ENCFF455UGK/	Enhancer-like regions using DNase and H3K27ac for skeletal muscle myoblast
ENCSR396PWY	common myeloid progenitor, CD34-positive	primary cell	/files/ENCFF812MMO/	Enhancer-like regions using DNase and H3K27ac for common myeloid progenitor, CD34-positive
ENCSR805KMV	trophoblast cell	primary cell	/files/ENCFF046ITQ/	Enhancer-like regions using DNase and H3K27ac for trophoblast cell
ENCSR852GBZ	iPS DF 6.9	induced pluripotent stem cell line	/files/ENCFF390DKN/	Enhancer-like regions using DNase and H3K27ac for iPS DF 6.9
ENCSR797TNT	myotube	in vitro differentiated cells	/files/ENCFF026HMJ/	Enhancer-like regions using DNase and H3K27ac for myotube
ENCSR656WER	endothelial cell of umbilical vein	primary cell	/files/ENCFF120GGL/	Enhancer-like regions using DNase and H3K27ac for endothelial cell of umbilical vein
ENCSR305PGK	fibroblast of lung	primary cell	/files/ENCFF212AGQ/	Enhancer-like regions using DNase and H3K27ac for fibroblast of lung (Homo sapiens, fetal 12 week male)
ENCSR890OTA	HepG2	immortalized cell line	/files/ENCFF345YBN/	Enhancer-like regions using DNase and H3K27ac for HepG2
ENCSR947KWH	mesenchymal stem cell	in vitro differentiated cells	/files/ENCFF527XYO/	Enhancer-like regions using DNase and H3K27ac for mesenchymal stem cell
ENCSR975DLZ	thymus	tissue	/files/ENCFF190AWD/	Enhancer-like regions using DNase and H3K27ac for thymus
ENCSR072NQK	muscle of leg	tissue	/files/ENCFF955CNN/	Enhancer-like regions using DNase and H3K27ac for muscle of leg
ENCSR590FPE	stomach	tissue	/files/ENCFF715DPV/	Enhancer-like regions using DNase and H3K27ac for stomach (Homo sapiens, fetal) from Roadmap E092
ENCSR233AKE	IMR-90	immortalized cell line	/files/ENCFF305UOC/	Enhancer-like regions using DNase and H3K27ac for IMR-90
