# Supplementary material for: GeneHancer: genome-wide integration of enhancers and target genes in GeneCards
Source: Database (Oxford). 2017 Apr 17;2017:bax028. doi: 10.1093/database/bax028 (PMC5467550; doi:10.1093/database/bax028)
Supplement: Supplementary Data [file bax028_Supp.zip › bax028-suppl_data/Table_S6.xlsx]

## Sheet: Sheet1
Experiment accession	Biosample term name	Biosample type	Experiment target
ENCSR819WZE	HepG2	immortalized cell line	CBX1-human
ENCSR207PFI	GM12878	immortalized cell line	ZBED1-human
ENCSR251OVJ	GM12878	immortalized cell line	SMAD5-human
ENCSR648INT	K562	immortalized cell line	eGFP-ILK-human
ENCSR005NMT	K562	immortalized cell line	eGFP-ID3-human
ENCSR835TCD	K562	immortalized cell line	eGFP-HDAC8-human
ENCSR382AIB	K562	immortalized cell line	eGFP-DDX20-human
ENCSR608HVP	K562	immortalized cell line	eGFP-KLF13-human
ENCSR117WTM	K562	immortalized cell line	eGFP-ZNF24-human
ENCSR787RVK	K562	immortalized cell line	eGFP-TSC22D4-human
ENCSR635GTR	K562	immortalized cell line	eGFP-TEAD2-human
ENCSR410DWC	K562	immortalized cell line	eGFP-PYGO2-human
ENCSR632SHZ	K562	immortalized cell line	eGFP-NFE2L1-human
ENCSR854MCV	K562	immortalized cell line	eGFP-IRF1-human
ENCSR619GFP	K562	immortalized cell line	eGFP-HINFP-human
ENCSR277DMR	K562	immortalized cell line	eGFP-ETV1-human
ENCSR167JBG	K562	immortalized cell line	eGFP-DIDO1-human
ENCSR093FKD	K562	immortalized cell line	eGFP-CREB3-human
ENCSR671GFC	K562	immortalized cell line	eGFP-TAF7-human
ENCSR772EEN	K562	immortalized cell line	eGFP-RELA-human
ENCSR314BBS	K562	immortalized cell line	eGFP-PTTG1-human
ENCSR126FZN	K562	immortalized cell line	eGFP-PTRF-human
ENCSR818DQV	K562	immortalized cell line	eGFP-MAFG-human
ENCSR550HCT	K562	immortalized cell line	eGFP-KLF1-human
ENCSR926KTP	K562	immortalized cell line	eGFP-IRF9-human
ENCSR416QLJ	K562	immortalized cell line	eGFP-CEBPB-human
ENCSR091GVJ	K562	immortalized cell line	eGFP-ATF1-human
ENCSR234VCE	MCF-7	immortalized cell line	DPF2-human
ENCSR155KHM	K562	immortalized cell line	ARNT-human
ENCSR171FUX	HepG2	immortalized cell line	FOXK2-human
ENCSR412QBS	GM12878	immortalized cell line	TARDBP-human
ENCSR480LIS	liver	tissue	ATF3-human
ENCSR382MOM	liver	tissue	YY1-human
ENCSR205FOW	liver	tissue	ATF3-human
ENCSR994YLZ	liver	tissue	YY1-human
ENCSR636EYA	MCF-7	immortalized cell line	CTBP1-human
ENCSR395HWC	K562	immortalized cell line	IKZF1-human
ENCSR715CCR	K562	immortalized cell line	DPF2-human
ENCSR757IIU	K562	immortalized cell line	HMBOX1-human
ENCSR387SYS	K562	immortalized cell line	DEAF1-human
ENCSR737LTZ	K562	immortalized cell line	MYNN-human
ENCSR468LUO	MCF-7	immortalized cell line	SIN3A-human
ENCSR382WLL	MCF-7	immortalized cell line	ELK1-human
ENCSR697CUP	MCF-7	immortalized cell line	HCFC1-human
ENCSR033VAZ	K562	immortalized cell line	TARDBP-human
ENCSR347NOB	GM12878	immortalized cell line	CEBPZ-human
ENCSR446LAV	K562	immortalized cell line	DDX20-human
ENCSR385AHH	K562	immortalized cell line	ZNF24-human
ENCSR508DQA	K562	immortalized cell line	FOXK2-human
ENCSR863KUB	K562	immortalized cell line	TCF7-human
ENCSR076YPO	K562	immortalized cell line	RNF2-human
ENCSR199WXF	GM12878	immortalized cell line	EED-human
ENCSR948QLZ	K562	immortalized cell line	CBX1-human
ENCSR155VDK	MCF-7	immortalized cell line	ZBTB11-human
ENCSR590CNM	HepG2	immortalized cell line	GATA4-human
ENCSR103SZL	HepG2	immortalized cell line	TFAP4-human
ENCSR642VZY	K562	immortalized cell line	KDM4B-human
ENCSR795IYP	K562	immortalized cell line	JUNB-human
ENCSR588AKU	K562	immortalized cell line	RUNX1-human
ENCSR219MKK	HeLa-S3	immortalized cell line	DEK-human
ENCSR882ERE	K562	immortalized cell line	ZKSCAN1-human
ENCSR920BLG	K562	immortalized cell line	SIN3A-human
ENCSR618GDK	K562	immortalized cell line	CEBPZ-human
ENCSR782WRO	K562	immortalized cell line	BMI1-human
ENCSR157CAU	HepG2	immortalized cell line	ZKSCAN1-human
ENCSR452YHM	HepG2	immortalized cell line	SIN3B-human
ENCSR529JYA	HepG2	immortalized cell line	HCFC1-human
ENCSR140DSL	HeLa-S3	immortalized cell line	MAFF-human
ENCSR392EAA	HeLa-S3	immortalized cell line	CHD1-human
ENCSR408JQO	GM12878	immortalized cell line	IRF3-human
ENCSR638QYO	A549	immortalized cell line	SREBF2-human
ENCSR514VAY	GM12878	immortalized cell line	HCFC1-human
ENCSR623KNM	A549	immortalized cell line	ELK1-human
ENCSR494TDU	K562	immortalized cell line	NRF1-human
ENCSR611WZO	HeLa-S3	immortalized cell line	SREBF2-human
ENCSR224IKA	K562	immortalized cell line	TFDP1-human
ENCSR353HEP	K562	immortalized cell line	TARDBP-human
ENCSR286PCG	K562	immortalized cell line	ZBED1-human
ENCSR501DKS	GM12878	immortalized cell line	TCF7-human
ENCSR626VUC	GM12878	immortalized cell line	ETV6-human
ENCSR077DKV	K562	immortalized cell line	CREM-human
ENCSR839XZU	GM12878	immortalized cell line	CREM-human
ENCSR407BEZ	HepG2	immortalized cell line	ZHX2-human
ENCSR272JAT	K562	immortalized cell line	CBX5-human
ENCSR000DOB	K562	immortalized cell line	HMGN3-human
ENCSR000DOC	K562	immortalized cell line	BRF2-human
ENCSR000DOA	K562	immortalized cell line	CCNT2-human
ENCSR000DOG	K562	immortalized cell line	ATF3-human
ENCSR000DOD	K562	immortalized cell line	GTF3C2-human
ENCSR000DOE	K562	immortalized cell line	GTF2B-human
ENCSR000DOJ	K562	immortalized cell line	BRF1-human
ENCSR000DOK	K562	immortalized cell line	BDP1-human
ENCSR000DOH	K562	immortalized cell line	SIRT6-human
ENCSR000DOI	K562	immortalized cell line	POLR3A-human
ENCSR000DJY	K562	immortalized cell line	eGFP-JUNB-human
ENCSR000DNZ	K562	immortalized cell line	ATF1-human
ENCSR000DNQ	GM12878	immortalized cell line	ZZZ3-human
ENCSR000DNM	GM12878	immortalized cell line	NFYB-human
ENCSR000DNN	GM12878	immortalized cell line	NFYA-human
ENCSR000DJX	K562	immortalized cell line	eGFP-JUND-human
ENCSR000DJZ	K562	immortalized cell line	eGFP-HDAC8-human
ENCSR000DKA	K562	immortalized cell line	eGFP-GATA2-human
ENCSR000DKB	K562	immortalized cell line	eGFP-FOS-human
ENCSR000EHN	K562	immortalized cell line	SMARCB1-human
ENCSR000DSU	astrocyte of the spinal cord	primary cell	CTCF-human
ENCSR000DTW	HEK293	immortalized cell line	CTCF-human
ENCSR000DXQ	SK-N-SH	immortalized cell line	CTCF-human
ENCSR000DTL	choroid plexus epithelial cell	primary cell	CTCF-human
ENCSR000DZC	GM12878	immortalized cell line	RCOR1-human
ENCSR000DZQ	GM12878	immortalized cell line	EBF1-human
ENCSR000DZP	GM12878	immortalized cell line	SMC3-human
ENCSR000DZS	GM12878	immortalized cell line	BRCA1-human
ENCSR000DZR	GM12878	immortalized cell line	CHD2-human
ENCSR000DZO	GM12878	immortalized cell line	NRF1-human
ENCSR000EHP	K562	immortalized cell line	POLR2A-human
ENCSR000EHQ	K562	immortalized cell line	POLR3G-human
ENCSR000DUP	HL-60	immortalized cell line	CTCF-human
ENCSR000EHB	K562	immortalized cell line	TAL1-human
ENCSR000EHC	K562	immortalized cell line	GTF2F1-human
ENCSR000DZD	GM12878	immortalized cell line	EP300-human
ENCSR000EHA	K562	immortalized cell line	TBP-human
ENCSR000EHF	K562	immortalized cell line	POLR2AphosphoS2-human
ENCSR000EHG	K562	immortalized cell line	USF2-human
ENCSR000EHD	K562	immortalized cell line	CHD2-human
ENCSR000EHE	K562	immortalized cell line	CEBPB-human
ENCSR000EHJ	K562	immortalized cell line	STAT1-human
ENCSR000EHK	K562	immortalized cell line	STAT1-human
ENCSR000EHH	K562	immortalized cell line	NRF1-human
ENCSR000EHO	K562	immortalized cell line	SMARCA4-human
ENCSR000EHL	K562	immortalized cell line	POLR2A-human
ENCSR000DZG	GM12878	immortalized cell line	EP300-human
ENCSR000DZF	GM12878	immortalized cell line	MAX-human
ENCSR000EXO	erythroblast	primary cell	POLR2A-human
ENCSR000EXL	Panc1	immortalized cell line	TCF7L2-human
ENCSR000DUG	HepG2	immortalized cell line	CTCF-human
ENCSR000DZI	GM12878	immortalized cell line	MXI1-human
ENCSR000EXP	erythroblast	primary cell	GATA1-human
ENCSR000EGX	K562	immortalized cell line	MAFK-human
ENCSR000DZK	GM12878	immortalized cell line	POLR2AphosphoS2-human
ENCSR000EFH	IMR-90	immortalized cell line	MAFK-human
ENCSR000DZJ	GM12878	immortalized cell line	BHLHE40-human
ENCSR000DUS	mammary epithelial cell	primary cell	CTCF-human
ENCSR000EFZ	K562	immortalized cell line	UBTF-human
ENCSR000EFA	endothelial cell of umbilical vein	primary cell	JUN-human
ENCSR000DZL	GM12878	immortalized cell line	ZNF143-human
ENCSR000EFU	K562	immortalized cell line	ELK1-human
ENCSR000EFV	K562	immortalized cell line	MAX-human
ENCSR000EFW	K562	immortalized cell line	UBTF-human
ENCSR000EFX	K562	immortalized cell line	MAZ-human
ENCSR000EFY	K562	immortalized cell line	ARID3A-human
ENCSR000DWX	keratinocyte	primary cell	CTCF-human
ENCSR000DUH	foreskin fibroblast	primary cell	CTCF-human
ENCSR000EDX	HepG2	immortalized cell line	POLR2AphosphoS2-human
ENCSR000EFB	endothelial cell of umbilical vein	primary cell	POLR2A-human
ENCSR000EFI	IMR-90	immortalized cell line	CTCF-human
ENCSR000EFM	IMR-90	immortalized cell line	CEBPB-human
ENCSR000EDV	HepG2	immortalized cell line	EP300-human
ENCSR000DVP	endothelial cell of umbilical vein	primary cell	CTCF-human
ENCSR000DTR	epithelial cell of esophagus	primary cell	CTCF-human
ENCSR000EAA	GM12878	immortalized cell line	WRNIP1-human
ENCSR000DQN	Caco-2	immortalized cell line	CTCF-human
ENCSR000EGW	K562	immortalized cell line	SMC3-human
ENCSR000DQW	GM06990	immortalized cell line	CTCF-human
ENCSR000DPP	fibroblast of pedal digit skin	primary cell	CTCF-human
ENCSR000DPV	fibroblast of skin of abdomen	primary cell	CTCF-human
ENCSR000DZU	GM12878	immortalized cell line	USF2-human
ENCSR000DZW	GM12878	immortalized cell line	RFX5-human
ENCSR000DZY	GM12878	immortalized cell line	NFE2-human
ENCSR000DZZ	GM12878	immortalized cell line	TBP-human
ENCSR000EEX	HepG2	immortalized cell line	CEBPB-human
ENCSR000DZA	GM12878	immortalized cell line	MAZ-human
ENCSR000DZM	GM12878	immortalized cell line	STAT1-human
ENCSR000DZE	GM12878	immortalized cell line	CHD1-human
ENCSR000DYX	GM12878	immortalized cell line	SIN3A-human
ENCSR000DZN	GM12878	immortalized cell line	CTCF-human
ENCSR000DYY	GM12878	immortalized cell line	E2F4-human
ENCSR000EWG	K562	immortalized cell line	GATA2-human
ENCSR000EWF	K562	immortalized cell line	YY1-human
ENCSR000EWE	K562	immortalized cell line	ZNF274-human
ENCSR000EWD	K562	immortalized cell line	SETDB1-human
ENCSR000EWJ	K562	immortalized cell line	E2F6-human
ENCSR000EWI	K562	immortalized cell line	SETDB1-human
ENCSR000EWH	K562	immortalized cell line	NR2C2-human
ENCSR000EWN	K562	immortalized cell line	ZNF263-human
ENCSR000EWM	K562	immortalized cell line	GATA1-human
ENCSR000EWL	K562	immortalized cell line	E2F4-human
ENCSR000DTF	cardiac fibroblast	primary cell	CTCF-human
ENCSR000EDY	HepG2	immortalized cell line	BRCA1-human
ENCSR000EEZ	endothelial cell of umbilical vein	primary cell	MAX-human
ENCSR000EAD	GM12878	immortalized cell line	POLR2A-human
ENCSR000EAG	GM12878	immortalized cell line	RELA-human
ENCSR000EEQ	HepG2	immortalized cell line	PPARGC1A-human
ENCSR000EAC	GM12878	immortalized cell line	RAD21-human
ENCSR000EAM	GM12892	immortalized cell line	POLR2A-human
ENCSR000EAN	GM12892	immortalized cell line	RELA-human
ENCSR000EAJ	GM12891	immortalized cell line	POLR2A-human
ENCSR000EEU	HepG2	immortalized cell line	HNF4A-human
ENCSR000EDW	HepG2	immortalized cell line	SMC3-human
ENCSR000EET	HepG2	immortalized cell line	HSF1-human
ENCSR000EEW	HepG2	immortalized cell line	ESRRA-human
ENCSR000EEV	HepG2	immortalized cell line	NR3C1-human
ENCSR000EEI	HepG2	immortalized cell line	JUND-human
ENCSR000EEH	HepG2	immortalized cell line	NRF1-human
ENCSR000EEK	HepG2	immortalized cell line	JUN-human
ENCSR000EEJ	HepG2	immortalized cell line	IRF3-human
ENCSR000EEM	HepG2	immortalized cell line	POLR2A-human
ENCSR000EEL	HepG2	immortalized cell line	TBP-human
ENCSR000EEO	HepG2	immortalized cell line	SREBF1-human
ENCSR000EEA	HepG2	immortalized cell line	RFX5-human
ENCSR000EEC	HepG2	immortalized cell line	MAFF-human
ENCSR000EEB	HepG2	immortalized cell line	MAFK-human
ENCSR000DTI	cardiac muscle cell	primary cell	CTCF-human
ENCSR000EEE	HepG2	immortalized cell line	CEBPB-human
ENCSR000EED	HepG2	immortalized cell line	CHD2-human
ENCSR000EEG	HepG2	immortalized cell line	RAD21-human
ENCSR000EFK	IMR-90	immortalized cell line	POLR2A-human
ENCSR000EEF	HepG2	immortalized cell line	USF2-human
ENCSR000EDZ	HepG2	immortalized cell line	MAFK-human
ENCSR000DVI	retinal pigment epithelial cell	primary cell	CTCF-human
ENCSR000DVH	kidney epithelial cell	primary cell	CTCF-human
ENCSR000DPG	fibroblast of upper leg skin	primary cell	CTCF-human
ENCSR000DVQ	fibroblast of villous mesenchyme	primary cell	CTCF-human
ENCSR000EVB	HEK293	immortalized cell line	ELK4-human
ENCSR000EVQ	HepG2	immortalized cell line	TCF7L2-human
ENCSR000EVR	HepG2	immortalized cell line	ZNF274-human
ENCSR000EVS	HepG2	immortalized cell line	NR2C2-human
ENCSR000EVU	endothelial cell of umbilical vein	primary cell	FOS-human
ENCSR000EVW	endothelial cell of umbilical vein	primary cell	GATA2-human
ENCSR000EVX	K562	immortalized cell line	ZNF274-human
ENCSR000EVY	K562	immortalized cell line	TRIM28-human
ENCSR000DSZ	astrocyte of the cerebellum	primary cell	CTCF-human
ENCSR000DWQ	foreskin fibroblast	primary cell	CTCF-human
ENCSR000EEP	HepG2	immortalized cell line	POLR2A-human
ENCSR000DPY	fibroblast of the aortic adventitia	primary cell	CTCF-human
ENCSR000DWY	fibroblast of lung	primary cell	CTCF-human
ENCSR000DWE	K562	immortalized cell line	CTCF-human
ENCSR000DUX	fibroblast of pulmonary artery	primary cell	CTCF-human
ENCSR000DPM	fibroblast of lung	primary cell	CTCF-human
ENCSR000EDT	HepG2	immortalized cell line	BHLHE40-human
ENCSR000DXD	epithelial cell of proximal tubule	primary cell	CTCF-human
ENCSR000EDU	HepG2	immortalized cell line	MXI1-human
ENCSR000EDS	HepG2	immortalized cell line	MAX-human
ENCSR000EDP	HepG2	immortalized cell line	ARID3A-human
ENCSR000EDQ	HepG2	immortalized cell line	RCOR1-human
ENCSR000EDN	HepG2	immortalized cell line	MAZ-human
ENCSR000DZV	GM12878	immortalized cell line	STAT3-human
ENCSR000EUK	GM12878	immortalized cell line	ZNF274-human
ENCSR000EUJ	GM12878	immortalized cell line	IKZF1-human
ENCSR000EUM	GM12878	immortalized cell line	YY1-human
ENCSR000EUL	GM12878	immortalized cell line	NR2C2-human
ENCSR000EUY	HEK293	immortalized cell line	TCF7L2-human
ENCSR000EUZ	HEK293	immortalized cell line	TRIM28-human
ENCSR000EGV	K562	immortalized cell line	BHLHE40-human
ENCSR000EGU	K562	immortalized cell line	IRF1-human
ENCSR000EGT	K562	immortalized cell line	IRF1-human
ENCSR000DRZ	GM12878	immortalized cell line	CTCF-human
ENCSR000EFJ	IMR-90	immortalized cell line	RAD21-human
ENCSR000DYB	WI38	immortalized cell line	CTCF-human
ENCSR000DYZ	GM12878	immortalized cell line	TBL1XR1-human
ENCSR000EGS	K562	immortalized cell line	MYC-human
ENCSR000EGR	K562	immortalized cell line	NFYA-human
ENCSR000EGQ	K562	immortalized cell line	NFYB-human
ENCSR000EGP	K562	immortalized cell line	ZNF143-human
ENCSR000EGZ	K562	immortalized cell line	MXI1-human
ENCSR000DZB	GM12878	immortalized cell line	ELK1-human
ENCSR000EGC	K562	immortalized cell line	RCOR1-human
ENCSR000EGB	K562	immortalized cell line	TBL1XR1-human
ENCSR000EGA	K562	immortalized cell line	TBL1XR1-human
ENCSR000EGG	K562	immortalized cell line	RCOR1-human
ENCSR000EGF	K562	immortalized cell line	POLR2AphosphoS2-human
ENCSR000EGE	K562	immortalized cell line	EP300-human
ENCSR000EGD	K562	immortalized cell line	BACH1-human
ENCSR000EGK	K562	immortalized cell line	IRF1-human
ENCSR000EGJ	K562	immortalized cell line	MYC-human
ENCSR000EGI	K562	immortalized cell line	MAFF-human
ENCSR000EGH	K562	immortalized cell line	JUN-human
ENCSR000EGO	K562	immortalized cell line	RFX5-human
ENCSR000EGN	K562	immortalized cell line	JUND-human
ENCSR000EGM	K562	immortalized cell line	CTCF-human
ENCSR000EGL	K562	immortalized cell line	IRF1-human
ENCSR000DLE	GM19239	immortalized cell line	CTCF-human
ENCSR000DPS	fibroblast of gingiva	primary cell	CTCF-human
ENCSR000EVM	HeLa-S3	immortalized cell line	HA-E2F1-human
ENCSR000DQI	BJ	immortalized cell line	CTCF-human
ENCSR000DTO	HCT116	immortalized cell line	CTCF-human
ENCSR000BNY	HCT116	immortalized cell line	ZBTB33-human
ENCSR000BML	HCT116	immortalized cell line	POLR2AphosphoS5-human
ENCSR000EUU	HCT116	immortalized cell line	POLR2A-human
ENCSR000EUV	HCT116	immortalized cell line	TCF7L2-human
ENCSR000DXI	bronchial epithelial cell	primary cell	CTCF-human
ENCSR000BNX	HCT116	immortalized cell line	YY1-human
ENCSR000BQD	T47D	immortalized cell line	ESR1-human
ENCSR000BNO	T47D	immortalized cell line	CTCF-human
ENCSR000BMX	T47D	immortalized cell line	GATA3-human
ENCSR000BLM	T47D	immortalized cell line	EP300-human
ENCSR000BKY	T47D	immortalized cell line	FOXA1-human
ENCSR000BKN	T47D	immortalized cell line	ESR1-human
ENCSR000BJS	T47D	immortalized cell line	ESR1-human
ENCSR000FAL	NB4	immortalized cell line	POLR2A-human
ENCSR000EZL	HeLa-S3	immortalized cell line	POLR2A-human
ENCSR000EZK	HeLa-S3	immortalized cell line	STAT1-human
ENCSR000EZE	HeLa-S3	immortalized cell line	FOS-human
ENCSR000EZD	HeLa-S3	immortalized cell line	MYC-human
ENCSR000EZC	HeLa-S3	immortalized cell line	SMARCA4-human
ENCSR000EYD	U2OS	immortalized cell line	SETDB1-human
ENCSR000EYC	U2OS	immortalized cell line	TRIM28-human
ENCSR000EYB	SH-SY5Y	immortalized cell line	GATA2-human
ENCSR000EXZ	SH-SY5Y	immortalized cell line	GATA3-human
ENCSR000EXX	Raji	immortalized cell line	POLR2A-human
ENCSR000EXR	erythroblast	primary cell	GATA1-human
ENCSR000EXH	NT2/D1	immortalized cell line	SUZ12-human
ENCSR000EXG	NT2/D1	immortalized cell line	YY1-human
ENCSR000EWY	NT2/D1	immortalized cell line	ZNF274-human
ENCSR000EWX	MCF-7	immortalized cell line	HA-E2F1-human
ENCSR000EWV	MCF-7	immortalized cell line	GATA3-human
ENCSR000EWU	MCF-7	immortalized cell line	ZNF217-human
ENCSR000EWT	MCF-7	immortalized cell line	TCF7L2-human
ENCSR000EWS	MCF-7	immortalized cell line	GATA3-human
ENCSR000EVN	HeLa-S3	immortalized cell line	NR2C2-human
ENCSR000EVL	HeLa-S3	immortalized cell line	E2F4-human
ENCSR000EVK	HeLa-S3	immortalized cell line	E2F6-human
ENCSR000EVJ	HeLa-S3	immortalized cell line	E2F1-human
ENCSR000EVI	HeLa-S3	immortalized cell line	ELK4-human
ENCSR000EVG	HeLa-S3	immortalized cell line	ZNF274-human
ENCSR000EVF	HeLa-S3	immortalized cell line	TCF7L2-human
ENCSR000EVE	HeLa-S3	immortalized cell line	TCF7L2-human
ENCSR000EVD	HEK293	immortalized cell line	ZNF263-human
ENCSR000EUQ	H1-hESC	stem cell	SUZ12-human
ENCSR000EUP	H1-hESC	stem cell	MAX-human
ENCSR000EUO	H1-hESC	stem cell	CTBP2-human
ENCSR000EUI	GM08714	immortalized cell line	ZNF274-human
ENCSR000EHS	NB4	immortalized cell line	MAX-human
ENCSR000EHR	NB4	immortalized cell line	MYC-human
ENCSR000EDM	HeLa-S3	immortalized cell line	SMARCC1-human
ENCSR000EDL	HeLa-S3	immortalized cell line	SMARCC2-human
ENCSR000EDK	HeLa-S3	immortalized cell line	SMARCB1-human
ENCSR000EDJ	HeLa-S3	immortalized cell line	NRF1-human
ENCSR000EDH	HeLa-S3	immortalized cell line	JUND-human
ENCSR000EDG	HeLa-S3	immortalized cell line	JUN-human
ENCSR000EDF	HeLa-S3	immortalized cell line	IRF3-human
ENCSR000EDE	HeLa-S3	immortalized cell line	RAD21-human
ENCSR000EDD	HeLa-S3	immortalized cell line	TBP-human
ENCSR000EDC	HeLa-S3	immortalized cell line	STAT3-human
ENCSR000EDB	HeLa-S3	immortalized cell line	BRCA1-human
ENCSR000EDA	HeLa-S3	immortalized cell line	CEBPB-human
ENCSR000ECZ	HeLa-S3	immortalized cell line	GTF2F1-human
ENCSR000ECY	HeLa-S3	immortalized cell line	PRDM1-human
ENCSR000ECX	HeLa-S3	immortalized cell line	RFX5-human
ENCSR000ECW	HeLa-S3	immortalized cell line	USF2-human
ENCSR000ECV	HeLa-S3	immortalized cell line	EP300-human
ENCSR000ECU	HeLa-S3	immortalized cell line	MXI1-human
ENCSR000ECT	HeLa-S3	immortalized cell line	POLR2AphosphoS2-human
ENCSR000ECS	HeLa-S3	immortalized cell line	SMC3-human
ENCSR000ECQ	HeLa-S3	immortalized cell line	SUPT20H-human
ENCSR000ECP	HeLa-S3	immortalized cell line	CHD2-human
ENCSR000ECO	HeLa-S3	immortalized cell line	ZNF143-human
ENCSR000ECN	HeLa-S3	immortalized cell line	MAX-human
ENCSR000ECM	HeLa-S3	immortalized cell line	RCOR1-human
ENCSR000ECL	HeLa-S3	immortalized cell line	MAZ-human
ENCSR000ECK	HeLa-S3	immortalized cell line	MAFK-human
ENCSR000ECJ	HeLa-S3	immortalized cell line	ZKSCAN1-human
ENCSR000ECI	HeLa-S3	immortalized cell line	ELK1-human
ENCSR000ECF	H1-hESC	stem cell	RFX5-human
ENCSR000ECE	H1-hESC	stem cell	RAD21-human
ENCSR000ECD	H1-hESC	stem cell	USF2-human
ENCSR000ECC	H1-hESC	stem cell	NRF1-human
ENCSR000ECB	H1-hESC	stem cell	TBP-human
ENCSR000ECA	H1-hESC	stem cell	JUN-human
ENCSR000EBZ	H1-hESC	stem cell	JUND-human
ENCSR000EBY	H1-hESC	stem cell	MYC-human
ENCSR000EBX	H1-hESC	stem cell	BRCA1-human
ENCSR000EBW	H1-hESC	stem cell	ZNF143-human
ENCSR000EBV	H1-hESC	stem cell	CEBPB-human
ENCSR000EBU	H1-hESC	stem cell	CHD1-human
ENCSR000EBT	H1-hESC	stem cell	CHD2-human
ENCSR000EBS	H1-hESC	stem cell	MAFK-human
ENCSR000EBR	H1-hESC	stem cell	MXI1-human
ENCSR000EBQ	H1-hESC	stem cell	BACH1-human
ENCSR000EBP	H1-hESC	stem cell	GTF2F1-human
ENCSR000EBO	H1-hESC	stem cell	SIN3A-human
ENCSR000EBM	GM19193	immortalized cell line	RELA-human
ENCSR000EBK	GM19193	immortalized cell line	POLR2A-human
ENCSR000EBG	GM19099	immortalized cell line	POLR2A-human
ENCSR000EBD	GM18951	immortalized cell line	RELA-human
ENCSR000EBC	GM18951	immortalized cell line	POLR2A-human
ENCSR000EAY	GM18526	immortalized cell line	POLR2A-human
ENCSR000EAU	GM18505	immortalized cell line	POLR2A-human
ENCSR000EAR	GM15510	immortalized cell line	POLR2A-human
ENCSR000DYO	GM10847	immortalized cell line	POLR2A-human
ENCSR000DYJ	A549	immortalized cell line	BHLHE40-human
ENCSR000DYI	A549	immortalized cell line	CEBPB-human
ENCSR000DYG	A549	immortalized cell line	MAX-human
ENCSR000DYF	A549	immortalized cell line	POLR2AphosphoS2-human
ENCSR000DYE	A549	immortalized cell line	RAD21-human
ENCSR000DXW	WERI-Rb-1	immortalized cell line	CTCF-human
ENCSR000DWN	NB4	immortalized cell line	CTCF-human
ENCSR000DWH	MCF-7	immortalized cell line	CTCF-human
ENCSR000DVA	fibroblast of lung	primary cell	CTCF-human
ENCSR000DUU	fibroblast of mammary gland	primary cell	CTCF-human
ENCSR000DUM	HFF-Myc	immortalized cell line	CTCF-human
ENCSR000DUB	HeLa-S3	immortalized cell line	CTCF-human
ENCSR000DTA	brain microvascular endothelial cell	primary cell	CTCF-human
ENCSR000DRU	GM12875	immortalized cell line	CTCF-human
ENCSR000DRR	GM12874	immortalized cell line	CTCF-human
ENCSR000DRP	GM12873	immortalized cell line	CTCF-human
ENCSR000DRN	GM12872	immortalized cell line	CTCF-human
ENCSR000DRE	GM12865	immortalized cell line	CTCF-human
ENCSR000DRB	GM12864	immortalized cell line	CTCF-human
ENCSR000DQY	GM12801	immortalized cell line	CTCF-human
ENCSR000DQD	BE2C	immortalized cell line	CTCF-human
ENCSR000DPF	A549	immortalized cell line	CTCF-human
ENCSR000DPC	MCF 10A	immortalized cell line	POLR2A-human
ENCSR000DPB	MCF 10A	immortalized cell line	STAT3-human
ENCSR000DPA	MCF 10A	immortalized cell line	POLR2A-human
ENCSR000DOZ	MCF 10A	immortalized cell line	STAT3-human
ENCSR000DOX	MCF 10A	immortalized cell line	STAT3-human
ENCSR000DOU	MCF 10A	immortalized cell line	STAT3-human
ENCSR000DOT	MCF 10A	immortalized cell line	FOS-human
ENCSR000DOS	MCF 10A	immortalized cell line	MYC-human
ENCSR000DOR	MCF 10A	immortalized cell line	E2F4-human
ENCSR000DOQ	MCF 10A	immortalized cell line	STAT3-human
ENCSR000DOP	MCF 10A	immortalized cell line	FOS-human
ENCSR000DOO	MCF 10A	immortalized cell line	FOS-human
ENCSR000DON	MCF 10A	immortalized cell line	FOS-human
ENCSR000DOM	MCF 10A	immortalized cell line	MYC-human
ENCSR000DNY	HeLa-S3	immortalized cell line	GTF3C2-human
ENCSR000DNX	HeLa-S3	immortalized cell line	BDP1-human
ENCSR000DNW	HeLa-S3	immortalized cell line	BRF1-human
ENCSR000DNV	HeLa-S3	immortalized cell line	BRF2-human
ENCSR000DNU	HeLa-S3	immortalized cell line	POLR3A-human
ENCSR000DNT	HeLa-S3	immortalized cell line	ZZZ3-human
ENCSR000DNS	HeLa-S3	immortalized cell line	NFYA-human
ENCSR000DNR	HeLa-S3	immortalized cell line	NFYB-human
ENCSR000DNG	HGPS cell	primary cell	CTCF-human
ENCSR000DNF	HGPS cell	primary cell	POLR2A-human
ENCSR000DNA	A549	immortalized cell line	CTCF-human
ENCSR000DMZ	A549	immortalized cell line	POLR2A-human
ENCSR000DMV	MCF-7	immortalized cell line	CTCF-human
ENCSR000DMT	MCF-7	immortalized cell line	POLR2A-human
ENCSR000DMS	MCF-7	immortalized cell line	CTCF-human
ENCSR000DMR	MCF-7	immortalized cell line	CTCF-human
ENCSR000DMQ	MCF-7	immortalized cell line	MYC-human
ENCSR000DMP	MCF-7	immortalized cell line	MYC-human
ENCSR000DMO	MCF-7	immortalized cell line	CTCF-human
ENCSR000DMN	MCF-7	immortalized cell line	POLR2A-human
ENCSR000DMM	MCF-7	immortalized cell line	MYC-human
ENCSR000DML	MCF-7	immortalized cell line	CTCF-human
ENCSR000DMK	MCF-7	immortalized cell line	POLR2A-human
ENCSR000DMJ	MCF-7	immortalized cell line	MYC-human
ENCSR000DLO	HeLa-S3	immortalized cell line	CTCF-human
ENCSR000DLN	HeLa-S3	immortalized cell line	MYC-human
ENCSR000DLM	HeLa-S3	immortalized cell line	POLR2A-human
ENCSR000DLK	H1-hESC	stem cell	CTCF-human
ENCSR000DLJ	H1-hESC	stem cell	POLR2A-human
ENCSR000DLI	H1-hESC	stem cell	MYC-human
ENCSR000DLF	GM19240	immortalized cell line	CTCF-human
ENCSR000DLD	GM19238	immortalized cell line	CTCF-human
ENCSR000DKN	H54	immortalized cell line	CTCF-human
ENCSR000DKM	H54	immortalized cell line	POLR2A-human
ENCSR000BRY	H1-hESC	stem cell	TEAD4-human
ENCSR000BRM	A549	immortalized cell line	SIN3A-human
ENCSR000BRL	A549	immortalized cell line	SIX5-human
ENCSR000BRB	A549	immortalized cell line	CREB1-human
ENCSR000BQV	H1-hESC	stem cell	SP4-human
ENCSR000BQU	H1-hESC	stem cell	ATF2-human
ENCSR000BQQ	A549	immortalized cell line	TCF12-human
ENCSR000BQP	A549	immortalized cell line	REST-human
ENCSR000BQO	A549	immortalized cell line	FOSL2-human
ENCSR000BQN	PFSK-1	immortalized cell line	TAF1-human
ENCSR000BQH	A549	immortalized cell line	BCL3-human
ENCSR000BQG	H1-hESC	stem cell	SP2-human
ENCSR000BPZ	A549	immortalized cell line	ZBTB33-human
ENCSR000BPY	A549	immortalized cell line	GABPA-human
ENCSR000BPX	A549	immortalized cell line	FOXA1-human
ENCSR000BPW	A549	immortalized cell line	EP300-human
ENCSR000BPV	A549	immortalized cell line	USF1-human
ENCSR000BPU	A549	immortalized cell line	ETS1-human
ENCSR000BPT	A549	immortalized cell line	ELF1-human
ENCSR000BPS	A549	immortalized cell line	ATF3-human
ENCSR000BPM	A549	immortalized cell line	YY1-human
ENCSR000BPF	A549	immortalized cell line	TAF1-human
ENCSR000BOY	PFSK-1	immortalized cell line	SIN3A-human
ENCSR000BNS	H1-hESC	stem cell	FOSL1-human
ENCSR000BNR	H1-hESC	stem cell	HDAC2-human
ENCSR000BNH	H1-hESC	stem cell	CTCF-human
ENCSR000BMU	H1-hESC	stem cell	POU5F1-human
ENCSR000BMT	H1-hESC	stem cell	NANOG-human
ENCSR000BMN	HeLa-S3	immortalized cell line	REST-human
ENCSR000BLU	H1-hESC	stem cell	TAF7-human
ENCSR000BLD	H1-hESC	stem cell	RAD21-human
ENCSR000BKP	H1-hESC	stem cell	JUND-human
ENCSR000BKK	H1-hESC	stem cell	EP300-human
ENCSR000BKD	H1-hESC	stem cell	YY1-human
ENCSR000BKC	H1-hESC	stem cell	ATF3-human
ENCSR000BJW	H1-hESC	stem cell	RXRA-human
ENCSR000BJR	A549	immortalized cell line	NR3C1-human
ENCSR000BJP	PFSK-1	immortalized cell line	REST-human
ENCSR000BJB	A549	immortalized cell line	USF1-human
ENCSR000BJA	H1-hESC	stem cell	EGR1-human
ENCSR000BIW	H1-hESC	stem cell	GABPA-human
ENCSR000BIV	H1-hESC	stem cell	SRF-human
ENCSR000BIU	H1-hESC	stem cell	USF1-human
ENCSR000BIT	H1-hESC	stem cell	TCF12-human
ENCSR000BIS	H1-hESC	stem cell	SIN3A-human
ENCSR000BIR	H1-hESC	stem cell	SP1-human
ENCSR000BIQ	H1-hESC	stem cell	SIX5-human
ENCSR000BIP	H1-hESC	stem cell	BCL11A-human
ENCSR000BIC	H1-hESC	stem cell	POLR2AphosphoS5-human
ENCSR000BHX	A549	immortalized cell line	USF1-human
ENCSR000BHW	A549	immortalized cell line	CTCF-human
ENCSR000BHV	A549	immortalized cell line	CTCF-human
ENCSR000BHT	HeLa-S3	immortalized cell line	TAF1-human
ENCSR000BHS	HeLa-S3	immortalized cell line	GABPA-human
ENCSR000BHO	H1-hESC	stem cell	TAF1-human
ENCSR000BHN	H1-hESC	stem cell	POLR2A-human
ENCSR000BHM	H1-hESC	stem cell	REST-human
ENCSR000BHI	A549	immortalized cell line	POLR2A-human
ENCSR000BHH	A549	immortalized cell line	POLR2A-human
ENCSR000BHG	A549	immortalized cell line	NR3C1-human
ENCSR000BHF	A549	immortalized cell line	NR3C1-human
ENCSR000BHE	A549	immortalized cell line	NR3C1-human
ENCSR000BGO	HeLa-S3	immortalized cell line	POLR2A-human
ENCSR000BGA	PFSK-1	immortalized cell line	FOXP2-human
ENCSR000FCB	K562	immortalized cell line	MITF-human
ENCSR000FCC	K562	immortalized cell line	NFE2-human
ENCSR000FCE	K562	immortalized cell line	ETV6-human
ENCSR000FCD	K562	immortalized cell line	SMAD5-human
ENCSR000AKB	GM12878	immortalized cell line	CTCF-human
ENCSR000AQH	K562	immortalized cell line	PHF8-human
ENCSR000ASE	fibroblast of dermis	primary cell	EZH2-human
ENCSR000ATA	endothelial cell of umbilical vein	primary cell	EZH2-human
ENCSR000ARD	GM12878	immortalized cell line	EZH2-human
ENCSR000ALV	mammary epithelial cell	primary cell	CTCF-human
ENCSR000AMF	H1-hESC	stem cell	CTCF-human
ENCSR000AQF	K562	immortalized cell line	HDAC1-human
ENCSR000AQA	K562	immortalized cell line	KDM5B-human
ENCSR000AQJ	K562	immortalized cell line	SAP30-human
ENCSR000AQB	K562	immortalized cell line	EP300-human
ENCSR000AQE	K562	immortalized cell line	EZH2-human
ENCSR000APF	osteoblast	primary cell	CTCF-human
ENCSR000AQC	H1-hESC	stem cell	RBBP5-human
ENCSR000ANE	skeletal muscle myoblast	primary cell	CTCF-human
ENCSR000AQK	H1-hESC	stem cell	CHD1-human
ENCSR000ARK	keratinocyte	primary cell	EZH2-human
ENCSR000ASZ	myotube	in vitro differentiated cells	EZH2-human
ENCSR000ANS	myotube	in vitro differentiated cells	CTCF-human
ENCSR000AOA	HeLa-S3	immortalized cell line	CTCF-human
ENCSR000AMA	HepG2	immortalized cell line	CTCF-human
ENCSR000ASY	H1-hESC	stem cell	EZH2-human
ENCSR000ANO	fibroblast of lung	primary cell	CTCF-human
ENCSR000ARI	HepG2	immortalized cell line	EZH2-human
ENCSR000AOO	astrocyte	primary cell	CTCF-human
ENCSR000AQU	DND-41	immortalized cell line	CTCF-human
ENCSR000AQI	K562	immortalized cell line	RBBP5-human
ENCSR000ATC	HeLa-S3	immortalized cell line	EZH2-human
ENCSR000ALJ	keratinocyte	primary cell	CTCF-human
ENCSR000ALA	endothelial cell of umbilical vein	primary cell	CTCF-human
ENCSR000ASW	DND-41	immortalized cell line	EZH2-human
ENCSR000ATJ	K562	immortalized cell line	HDAC6-human
ENCSR000ARO	fibroblast of lung	primary cell	EZH2-human
ENCSR000ARR	astrocyte	primary cell	EZH2-human
ENCSR000AKO	K562	immortalized cell line	CTCF-human
ENCSR000ARH	skeletal muscle myoblast	primary cell	EZH2-human
ENCSR000ARE	mammary epithelial cell	primary cell	EZH2-human
ENCSR000AQL	H1-hESC	stem cell	KDM5A-human
ENCSR000AQD	K562	immortalized cell line	CHD1-human
ENCSR000AQG	K562	immortalized cell line	HDAC2-human
ENCSR000APM	fibroblast of dermis	primary cell	CTCF-human
ENCSR000BQE	Ishikawa	immortalized cell line	CTCF-human
ENCSR000BJC	Ishikawa	immortalized cell line	NR3C1-human
ENCSR000BKW	Ishikawa	immortalized cell line	FOXA1-human
ENCSR000BKL	Ishikawa	immortalized cell line	ESR1-human
ENCSR000BQR	Ishikawa	immortalized cell line	ESR1-human
ENCSR000BKI	Ishikawa	immortalized cell line	POLR2A-human
ENCSR000BIY	Ishikawa	immortalized cell line	ESR1-human
ENCSR000DMA	K562	immortalized cell line	CTCF-human
ENCSR000DKV	GM12878	immortalized cell line	CTCF-human
ENCSR000DLZ	K562	immortalized cell line	MYC-human
ENCSR000BQS	GM12878	immortalized cell line	REST-human
ENCSR000BQT	GM12878	immortalized cell line	TCF3-human
ENCSR000DKL	skin fibroblast	primary cell	CTCF-human
ENCSR000EZA	HEK293	immortalized cell line	POLR2A-human
ENCSR000EYV	GM12878	immortalized cell line	JUND-human
ENCSR000BRX	GM12878	immortalized cell line	CEBPB-human
ENCSR000EYU	GM12878	immortalized cell line	POLR3G-human
ENCSR000FAD	K562	immortalized cell line	RAD21-human
ENCSR000BQW	HepG2	immortalized cell line	MBD4-human
ENCSR000BQX	HepG2	immortalized cell line	NFIC-human
ENCSR000BNK	K562	immortalized cell line	CTCFL-human
ENCSR000BNL	K562	immortalized cell line	SP2-human
ENCSR000BNI	HepG2	immortalized cell line	FOXA2-human
ENCSR000BNJ	HepG2	immortalized cell line	HNF4G-human
ENCSR000BNP	GM12878	immortalized cell line	YY1-human
ENCSR000BNM	K562	immortalized cell line	TAF7-human
ENCSR000BNN	K562	immortalized cell line	THAP1-human
ENCSR000BNQ	GM12878	immortalized cell line	BCL3-human
ENCSR000BMH	K562	immortalized cell line	YY1-human
ENCSR000BMG	K562	immortalized cell line	HDAC2-human
ENCSR000BMF	SK-N-SH	immortalized cell line	USF1-human
ENCSR000BME	K562	immortalized cell line	ZBTB7A-human
ENCSR000FAZ	K562	immortalized cell line	MYC-human
ENCSR000BQM	GM12878	immortalized cell line	PML-human
ENCSR000BQJ	HepG2	immortalized cell line	CEBPD-human
ENCSR000BQI	HepG2	immortalized cell line	CEBPB-human
ENCSR000BQL	GM12878	immortalized cell line	NFATC1-human
ENCSR000BQK	GM12878	immortalized cell line	ATF2-human
ENCSR000BQF	SK-N-SH	immortalized cell line	TAF1-human
ENCSR000BRU	GM12878	immortalized cell line	FOXM1-human
ENCSR000FAU	K562	immortalized cell line	STAT1-human
ENCSR000FAT	K562	immortalized cell line	STAT2-human
ENCSR000FAY	K562	immortalized cell line	POLR2A-human
ENCSR000FAX	K562	immortalized cell line	POLR2A-human
ENCSR000FAW	K562	immortalized cell line	POLR2A-human
ENCSR000FAV	K562	immortalized cell line	STAT1-human
ENCSR000BND	GM12878	immortalized cell line	ZEB1-human
ENCSR000BNE	K562	immortalized cell line	EGR1-human
ENCSR000BMZ	HepG2	immortalized cell line	ELF1-human
ENCSR000BMY	GM12878	immortalized cell line	RAD21-human
ENCSR000BNG	GM12878	immortalized cell line	MEF2C-human
ENCSR000FAI	K562	immortalized cell line	FOS-human
ENCSR000BRI	GM12878	immortalized cell line	RUNX3-human
ENCSR000BRK	K562	immortalized cell line	TEAD4-human
ENCSR000EZT	K562	immortalized cell line	JUN-human
ENCSR000EZU	K562	immortalized cell line	MYC-human
ENCSR000BQZ	GM12878	immortalized cell line	STAT5A-human
ENCSR000BQY	K562	immortalized cell line	PML-human
ENCSR000BRH	GM12878	immortalized cell line	MTA3-human
ENCSR000BRG	GM12878	immortalized cell line	EGR1-human
ENCSR000BNV	K562	immortalized cell line	MEF2A-human
ENCSR000BNU	K562	immortalized cell line	ATF3-human
ENCSR000BNT	HepG2	immortalized cell line	YY1-human
ENCSR000BGQ	GM12878	immortalized cell line	SPI1-human
ENCSR000BGR	GM12878	immortalized cell line	PBX3-human
ENCSR000BGP	GM12878	immortalized cell line	POU2F2-human
ENCSR000BGM	HepG2	immortalized cell line	USF1-human
ENCSR000BGK	HepG2	immortalized cell line	JUND-human
ENCSR000BGL	HepG2	immortalized cell line	SIN3A-human
ENCSR000BGS	GM12878	immortalized cell line	TAF1-human
ENCSR000BGT	GM12878	immortalized cell line	BATF-human
ENCSR000BMC	HepG2	immortalized cell line	HDAC2-human
ENCSR000BMD	K562	immortalized cell line	ELF1-human
ENCSR000BMA	SK-N-SH	immortalized cell line	EP300-human
ENCSR000BMB	GM12878	immortalized cell line	ELF1-human
ENCSR000BLY	SK-N-SH	immortalized cell line	RAD21-human
ENCSR000BLZ	SK-N-SH	immortalized cell line	YY1-human
ENCSR000BLW	HepG2	immortalized cell line	EP300-human
ENCSR000BLX	SK-N-SH	immortalized cell line	CTCF-human
ENCSR000BLV	HepG2	immortalized cell line	SRF-human
ENCSR000DLW	endothelial cell of umbilical vein	primary cell	CTCF-human
ENCSR000DNC	keratinocyte	primary cell	CTCF-human
ENCSR000BRN	GM12878	immortalized cell line	NFIC-human
ENCSR000BRP	HepG2	immortalized cell line	TEAD4-human
ENCSR000BRO	HepG2	immortalized cell line	MYBL2-human
ENCSR000BRR	K562	immortalized cell line	STAT5A-human
ENCSR000BRQ	K562	immortalized cell line	CEBPB-human
ENCSR000FAJ	K562	immortalized cell line	POLR2A-human
ENCSR000DKT	GM12878	immortalized cell line	POLR2A-human
ENCSR000BGI	GM12878	immortalized cell line	USF1-human
ENCSR000BGB	SK-N-MC	immortalized cell line	FOXP2-human
ENCSR000BGD	GM12878	immortalized cell line	POLR2A-human
ENCSR000BGC	GM12878	immortalized cell line	GABPA-human
ENCSR000BGE	GM12878	immortalized cell line	SRF-human
ENCSR000BID	HepG2	immortalized cell line	BHLHE40-human
ENCSR000BIF	GM12878	immortalized cell line	POLR2AphosphoS5-human
ENCSR000BIE	HepG2	immortalized cell line	CTCF-human
ENCSR000BHZ	GM12892	immortalized cell line	POLR2A-human
ENCSR000BIB	GM12892	immortalized cell line	TAF1-human
ENCSR000BIA	GM12892	immortalized cell line	POLR2AphosphoS5-human
ENCSR000BLK	K562	immortalized cell line	SRF-human
ENCSR000BLP	K562	immortalized cell line	MAX-human
ENCSR000BLO	K562	immortalized cell line	GABPA-human
ENCSR000BLR	K562	immortalized cell line	SIN3A-human
ENCSR000BLT	GM12892	immortalized cell line	YY1-human
ENCSR000BLS	HepG2	immortalized cell line	RAD21-human
ENCSR000DLV	endothelial cell of umbilical vein	primary cell	POLR2A-human
ENCSR000DLQ	HepG2	immortalized cell line	POLR2A-human
ENCSR000DLY	K562	immortalized cell line	POLR2A-human
ENCSR000BJE	GM12878	immortalized cell line	SIX5-human
ENCSR000BIK	GM12891	immortalized cell line	POLR2A-human
ENCSR000BIL	GM12891	immortalized cell line	POLR2AphosphoS5-human
ENCSR000BIM	GM12891	immortalized cell line	TAF1-human
ENCSR000BMV	K562	immortalized cell line	FOSL1-human
ENCSR000BMO	HepG2	immortalized cell line	FOXA1-human
ENCSR000BMW	K562	immortalized cell line	REST-human
ENCSR000DLR	HepG2	immortalized cell line	MYC-human
ENCSR000DKU	GM12878	immortalized cell line	MYC-human
ENCSR000DLS	HepG2	immortalized cell line	CTCF-human
ENCSR000EZW	K562	immortalized cell line	JUN-human
ENCSR000EZV	K562	immortalized cell line	MYC-human
ENCSR000FBC	K562	immortalized cell line	STAT2-human
ENCSR000EZX	K562	immortalized cell line	JUN-human
ENCSR000BRT	K562	immortalized cell line	CBX3-human
ENCSR000BRS	K562	immortalized cell line	NR2F2-human
ENCSR000BII	GM12891	immortalized cell line	POU2F2-human
ENCSR000BIJ	GM12891	immortalized cell line	SPI1-human
ENCSR000BJI	GM12892	immortalized cell line	PAX5-human
ENCSR000BJJ	SK-N-SH	immortalized cell line	REST-human
ENCSR000BJG	HepG2	immortalized cell line	TCF12-human
ENCSR000BJH	GM12891	immortalized cell line	PAX5-human
ENCSR000BJD	GM12878	immortalized cell line	RXRA-human
ENCSR000BJK	HepG2	immortalized cell line	GABPA-human
ENCSR000BJL	HepG2	immortalized cell line	REST-human
ENCSR000DLU	endothelial cell of umbilical vein	primary cell	MYC-human
ENCSR000BHJ	GM12878	immortalized cell line	PAX5-human
ENCSR000BHK	GM12878	immortalized cell line	SP1-human
ENCSR000DKX	GM12891	immortalized cell line	CTCF-human
ENCSR000DKY	GM12892	immortalized cell line	CTCF-human
ENCSR000BMR	K562	immortalized cell line	POLR2A-human
ENCSR000BJN	HepG2	immortalized cell line	TAF1-human
ENCSR000BJM	HepG2	immortalized cell line	POLR2A-human
ENCSR000BJO	Panc1	immortalized cell line	REST-human
ENCSR000BHD	GM12878	immortalized cell line	PAX5-human
ENCSR000BHC	GM12878	immortalized cell line	ZBTB33-human
ENCSR000BGX	K562	immortalized cell line	SIX5-human
ENCSR000BGW	K562	immortalized cell line	SPI1-human
ENCSR000BGU	GM12878	immortalized cell line	EBF1-human
ENCSR000BHB	GM12878	immortalized cell line	EP300-human
ENCSR000BHA	GM12878	immortalized cell line	BCL11A-human
ENCSR000BGZ	GM12878	immortalized cell line	TCF12-human
ENCSR000BGY	GM12878	immortalized cell line	IRF4-human
ENCSR000BPL	SK-N-MC	immortalized cell line	POLR2AphosphoS5-human
ENCSR000BOT	HepG2	immortalized cell line	REST-human
ENCSR000BOW	Panc1	immortalized cell line	SIN3A-human
ENCSR000BOU	HepG2	immortalized cell line	SP2-human
ENCSR000BOV	Panc1	immortalized cell line	POLR2AphosphoS5-human
ENCSR000BOZ	SK-N-SH	immortalized cell line	REST-human
ENCSR000BKE	HepG2	immortalized cell line	ATF3-human
ENCSR000BKF	K562	immortalized cell line	ZBTB33-human
ENCSR000BKA	GM12878	immortalized cell line	ETS1-human
ENCSR000BKB	GM12878	immortalized cell line	MEF2A-human
ENCSR000BJX	HepG2	immortalized cell line	SP1-human
ENCSR000BJY	GM12878	immortalized cell line	ATF3-human
ENCSR000BJZ	GM12878	immortalized cell line	BCLAF1-human
ENCSR000BHR	HepG2	immortalized cell line	ZBTB33-human
ENCSR000BHP	HepG2	immortalized cell line	FOSL2-human
ENCSR000BHU	HepG2	immortalized cell line	RXRA-human
ENCSR000BKS	K562	immortalized cell line	TAF1-human
ENCSR000BKT	K562	immortalized cell line	USF1-human
ENCSR000BKQ	K562	immortalized cell line	ETS1-human
ENCSR000BKR	K562	immortalized cell line	POLR2AphosphoS5-human
ENCSR000BKU	K562	immortalized cell line	YY1-human
ENCSR000BKV	K562	immortalized cell line	RAD21-human
ENCSR000BQC	endothelial cell of umbilical vein	primary cell	POLR2AphosphoS5-human
ENCSR000BQB	endothelial cell of umbilical vein	primary cell	POLR2A-human
ENCSR000BQA	HepG2	immortalized cell line	ZBTB7A-human
ENCSR000BPB	SK-N-SH	immortalized cell line	SIN3A-human
ENCSR000BPA	SK-N-SH	immortalized cell line	POLR2AphosphoS5-human
ENCSR000BPJ	K562	immortalized cell line	CTCF-human
ENCSR000BPI	HepG2	immortalized cell line	POLR2AphosphoS5-human
ENCSR000BKO	K562	immortalized cell line	SP1-human
ENCSR000BKM	K562	immortalized cell line	GATA2-human
ENCSR000BKJ	GM12891	immortalized cell line	YY1-human
ENCSR000BKH	K562	immortalized cell line	BCLAF1-human
ENCSR000FAH	K562	immortalized cell line	JUN-human
ENCSR000FAG	K562	immortalized cell line	MYC-human
ENCSR000EYZ	GM12878	immortalized cell line	FOS-human
ENCSR000FAF	K562	immortalized cell line	NFE2-human
ENCSR000EYW	GM12878	immortalized cell line	POLR2A-human
ENCSR000BLF	HepG2	immortalized cell line	HNF4A-human
ENCSR000BLE	HepG2	immortalized cell line	FOXA1-human
ENCSR000BLI	K562	immortalized cell line	E2F6-human
